# Supplementary material for: 4-[3,5-Bis(ethoxy­carbon­yl)-2,6-dimethyl-4-pyrid­yl]pyridinium nitrate
Source: Acta Crystallogr Sect E Struct Rep Online. 2010 Apr 30;66(Pt 5):o1224. doi: 10.1107/S1600536810015035 (PMC2979292; doi:10.1107/S1600536810015035)
Supplement: Supplementary file 1 [file e-66-o1224-sup1.cif]

##############################################################################
###                                                                        ###
###        Electronic paper (Acta Crystallographica Section E)             ###
###                                                                        ###
##############################################################################
#                                                                            #
# This CIF contains the data in a paper accepted for publication in Acta     #
# Crystallographica Section E. It conforms to the requirements of Notes      #
# for Authors for Section E, and has been peer reviewed under the auspices   #
# of the IUCr Commission on Journals.                                        #
#                                                                            #
# Full details of the Crystallographic Information File format               #
# are given in the paper "The Crystallographic Information File (CIF):       #
# a New Standard Archive File for Crystallography" by S. R. Hall, F. H.      #
# Allen and I. D. Brown [Acta Cryst. (1991), A47, 655-685].                  #
#                                                                            #
# The current version of the core CIF dictionary is obtainable from          #
# ftp://ftp.iucr.org/pub/cif_core.dic. The current version number is 2.4.    #
#                                                                            #
# Software is freely available for graphical display of the structure(s) in  #
# this CIF.  For information consult the CIF home page http://www.iucr.org/  #
# cif/home.html                                                              #
#                                                                            #
# This file may be used for bona fide research purposes within the           #
# scientific community so long as proper attribution is given to the journal # 
# article from which it was obtained.                                        #
#                                                                            #
##############################################################################
                                             
data_global
_audit_creation_method     'form.cif (version 2.0)'
_journal_data_validation_number     ?
_journal_date_recd_electronic     2010-04-22
_journal_date_accepted     2010-04-24
_journal_name_full     'Acta Crystallographica, Section E'
_journal_year     2010
_journal_volume     66
_journal_issue      5
_journal_page_first     o1224
_journal_page_last     o1224
_journal_paper_category     QO
_journal_coeditor_code     HB5413
_publ_contact_author_name     'Dr. Li, Yumei'
_publ_contact_author_address
;
      Department of Chemistry,
      Dezhou University,
      Shandong  253023,
      P. R. China
;
_publ_contact_author_email     'liyumei_dzc@yahoo.com.cn'
_publ_contact_author_fax     '0086-534-66778061'
_publ_contact_author_phone     '0086-534-66778061'
_publ_section_title
;
4-[3,5-Bis(ethoxycarbonyl)-2,6-dimethyl-4-pyridyl]pyridinium nitrate
;
loop_
    _publ_author_name
    _publ_author_address
    'Li, Yumei'
;     Department of Chemistry,
      Dezhou University,
      Shandong  253023,
      People's Republic of China
;
data_I
_audit_creation_method     SHELXL-97
_chemical_name_systematic
;
4-[3,5-Bis(ethoxycarbonyl)-2,6-dimethyl-4-pyridyl]pyridinium nitrate
;
_chemical_name_common     ?
_chemical_formula_moiety     'C18 H21 N2 O4 +, N O3 -'
_chemical_formula_sum     'C18 H21 N3 O7'
_chemical_formula_iupac     'C18 H21 N2 O4 +, N O3 -'
_chemical_formula_weight     391.38
_chemical_melting_point     ?
_symmetry_cell_setting     Orthorhombic
_symmetry_space_group_name_H-M     'P n a 21'
_symmetry_space_group_name_Hall     'P 2c -2n'
loop_
    _symmetry_equiv_pos_as_xyz
    'x, y, z'
    '-x, -y, z+1/2'
    'x+1/2, -y+1/2, z'
    '-x+1/2, y+1/2, z+1/2'
_cell_length_a     9.075(9)
_cell_length_b     15.496(15)
_cell_length_c     14.125(13)
_cell_angle_alpha     90.00
_cell_angle_beta     90.00
_cell_angle_gamma     90.00
_cell_volume     1987(3)
_cell_formula_units_Z     4
_cell_measurement_reflns_used     3948
_cell_measurement_theta_min     2.24
_cell_measurement_theta_max     25.88
_cell_measurement_temperature     296(2)
_exptl_crystal_description     block
_exptl_crystal_colour     yellow
_exptl_crystal_size_max     0.37
_exptl_crystal_size_mid     0.33
_exptl_crystal_size_min     0.24
_exptl_crystal_density_diffrn     1.309
_exptl_crystal_density_meas     ?
_exptl_crystal_density_method     'not measured'
_exptl_crystal_F_000     824
_exptl_absorpt_coefficient_mu     0.102
_exptl_absorpt_correction_type     'multi-scan'
_exptl_absorpt_process_details     '(SADABS; Bruker, 2001)'
_exptl_absorpt_correction_T_min     0.963
_exptl_absorpt_correction_T_max     0.975
_exptl_special_details
;
;
_diffrn_ambient_temperature     296(2)
_diffrn_radiation_type     MoK\a
_diffrn_radiation_wavelength     0.71073
_diffrn_radiation_source     'fine-focus sealed tube'
_diffrn_radiation_monochromator     graphite
_diffrn_measurement_device_type     'Bruker APEXII CCD'
_diffrn_measurement_method     'phi and omega scans'
_diffrn_detector_area_resol_mean     ?
_diffrn_reflns_number     9196
_diffrn_reflns_av_R_equivalents     0.1555
_diffrn_reflns_av_sigmaI/netI     0.0801
_diffrn_reflns_theta_min     1.95
_diffrn_reflns_theta_max     25.00
_diffrn_reflns_theta_full     25.00
_diffrn_measured_fraction_theta_max     0.996
_diffrn_measured_fraction_theta_full     0.996
_diffrn_reflns_limit_h_min     -10
_diffrn_reflns_limit_h_max     10
_diffrn_reflns_limit_k_min     -18
_diffrn_reflns_limit_k_max     10
_diffrn_reflns_limit_l_min     -15
_diffrn_reflns_limit_l_max     16
_diffrn_standards_number     0
_diffrn_standards_interval_count     .
_diffrn_standards_interval_time     .
_diffrn_standards_decay_%     ?
_refine_special_details
;
Refinement of <i>F</i>^2^ against ALL reflections. The weighted <i>R</i>-factor
wR and goodness of fit <i>S</i> are based on <i>F</i>^2^, conventional
<i>R</i>-factors <i>R</i> are based on <i>F</i>, with <i>F</i> set to zero for
negative <i>F</i>^2^. The threshold expression of <i>F</i>^2^ >
\s(<i>F</i>^2^) is used only for calculating <i>R</i>-factors(gt) etc. and is
not relevant to the choice of reflections for refinement. <i>R</i>-factors
based on <i>F</i>^2^ are statistically about twice as large as those based on
<i>F</i>, and <i>R</i>- factors based on ALL data will be even larger.
;
_reflns_number_total     3395
_reflns_number_gt     2877
_reflns_threshold_expression     I>2\s(I)
_refine_ls_structure_factor_coef     Fsqd
_refine_ls_matrix_type     full
_refine_ls_R_factor_all     0.0571
_refine_ls_R_factor_gt     0.0434
_refine_ls_wR_factor_gt     0.1031
_refine_ls_wR_factor_ref     0.1147
_refine_ls_goodness_of_fit_ref     1.003
_refine_ls_restrained_S_all     1.003
_refine_ls_number_reflns     3395
_refine_ls_number_parameters     258
_refine_ls_number_restraints     1
_refine_ls_hydrogen_treatment     constr
_refine_ls_weighting_scheme     calc
_refine_ls_weighting_details
                 'calc w=1/[\s^2^(Fo^2^)+(0.0690P)^2^] where P=(Fo^2^+2Fc^2^)/3'
_atom_sites_solution_hydrogens     geom
_atom_sites_solution_primary     direct
_atom_sites_solution_secondary     difmap
_refine_ls_shift/su_max     0.001
_refine_ls_shift/su_mean     0.000
_refine_diff_density_max     0.167
_refine_diff_density_min     -0.205
_refine_ls_extinction_method     'SHELXL97 (Sheldrick, 2008)'
_refine_ls_extinction_coef     0.0134(12)
_refine_ls_extinction_expression
                                  'Fc^*^=kFc[1+0.001xFc^2^\l^3^/sin(2\q)]^-1/4^'
_refine_ls_abs_structure_details     none
loop_
    _atom_type_symbol
    _atom_type_description
    _atom_type_scat_dispersion_real
    _atom_type_scat_dispersion_imag
    _atom_type_scat_source
    'C' 'C' 0.0033 0.0016
                         'International Tables Vol C Tables 4.2.6.8 and 6.1.1.4'
    'H' 'H' 0.0000 0.0000
                         'International Tables Vol C Tables 4.2.6.8 and 6.1.1.4'
    'O' 'O' 0.0106 0.0060
                         'International Tables Vol C Tables 4.2.6.8 and 6.1.1.4'
    'N' 'N' 0.0061 0.0033
                         'International Tables Vol C Tables 4.2.6.8 and 6.1.1.4'
_computing_data_collection     'APEX2 (Bruker, 2004)'
_computing_cell_refinement     'SAINT-Plus (Bruker, 2001)'
_computing_data_reduction     'SAINT-Plus (Bruker, 2001)'
_computing_structure_solution     'SHELXS97 (Sheldrick, 2008)'
_computing_structure_refinement     'SHELXL97 (Sheldrick, 2008)'
_computing_molecular_graphics     'SHELXTL (Sheldrick, 2008)'
_computing_publication_material     'SHELXTL (Sheldrick, 2008)'
loop_
    _atom_site_type_symbol
    _atom_site_label
    _atom_site_fract_x
    _atom_site_fract_y
    _atom_site_fract_z
    _atom_site_U_iso_or_equiv
    _atom_site_adp_type
    _atom_site_calc_flag
    _atom_site_refinement_flags
    _atom_site_occupancy
    _atom_site_disorder_assembly
    _atom_site_disorder_group
    C C1 -0.10369(19) 1.05766(11) 0.20140(17) 0.0498(5) Uani d . 1 . .
    H H1 -0.2022 1.0738 0.1979 0.060 Uiso calc R 1 . .
    C C2 -0.06618(18) 0.97534(10) 0.22947(15) 0.0460(5) Uani d . 1 . .
    H H2 -0.1393 0.9361 0.2460 0.055 Uiso calc R 1 . .
    C C3 0.08043(17) 0.95128(10) 0.23295(14) 0.0372(4) Uani d . 1 . .
    C C4 0.18687(19) 1.01225(10) 0.20996(15) 0.0476(5) Uani d . 1 . .
    H H4 0.2863 0.9980 0.2128 0.057 Uiso calc R 1 . .
    C C5 0.14389(18) 1.09410(11) 0.18284(16) 0.0496(5) Uani d . 1 . .
    H H5 0.2145 1.1352 0.1671 0.060 Uiso calc R 1 . .
    C C6 0.12219(17) 0.86086(9) 0.26006(13) 0.0352(4) Uani d . 1 . .
    C C7 0.20576(18) 0.84398(10) 0.34073(13) 0.0389(4) Uani d . 1 . .
    C C8 0.24140(19) 0.75802(10) 0.36386(14) 0.0420(4) Uani d . 1 . .
    C C9 0.10982(18) 0.70663(10) 0.23457(14) 0.0404(4) Uani d . 1 . .
    C C10 0.07328(16) 0.79095(9) 0.20499(13) 0.0365(4) Uani d . 1 . .
    C C11 0.0619(2) 0.62888(10) 0.1782(2) 0.0585(6) Uani d . 1 . .
    H H11A 0.0733 0.5778 0.2161 0.088 Uiso calc R 1 . .
    H H11B 0.1214 0.6241 0.1223 0.088 Uiso calc R 1 . .
    H H11C -0.0397 0.6352 0.1605 0.088 Uiso calc R 1 . .
    C C12 0.3328(3) 0.73555(13) 0.44732(18) 0.0596(6) Uani d . 1 . .
    H H12A 0.3463 0.6742 0.4498 0.089 Uiso calc R 1 . .
    H H12B 0.2842 0.7546 0.5039 0.089 Uiso calc R 1 . .
    H H12C 0.4270 0.7633 0.4422 0.089 Uiso calc R 1 . .
    C C13 -0.00568(19) 0.80402(10) 0.11383(15) 0.0428(5) Uani d . 1 . .
    C C14 0.0243(3) 0.85562(17) -0.0438(2) 0.0784(7) Uani d . 1 . .
    H H14A 0.0605 0.9081 -0.0731 0.094 Uiso calc R 1 . .
    H H14B -0.0825 0.8571 -0.0447 0.094 Uiso calc R 1 . .
    C C15 0.0777(6) 0.77990(19) -0.0969(3) 0.1235(14) Uani d . 1 . .
    H H15A 0.1834 0.7783 -0.0949 0.185 Uiso calc R 1 . .
    H H15B 0.0455 0.7838 -0.1615 0.185 Uiso calc R 1 . .
    H H15C 0.0388 0.7282 -0.0689 0.185 Uiso calc R 1 . .
    C C16 0.2496(2) 0.91621(11) 0.40602(15) 0.0482(5) Uani d . 1 . .
    C C17 0.4449(3) 1.00763(16) 0.4561(2) 0.0846(8) Uani d . 1 . .
    H H17A 0.3935 1.0611 0.4428 0.102 Uiso calc R 1 . .
    H H17B 0.4291 0.9931 0.5221 0.102 Uiso calc R 1 . .
    C C18 0.5981(3) 1.0179(2) 0.4383(3) 0.1241(13) Uani d . 1 . .
    H H18A 0.6478 0.9642 0.4494 0.186 Uiso calc R 1 . .
    H H18B 0.6373 1.0613 0.4798 0.186 Uiso calc R 1 . .
    H H18C 0.6126 1.0352 0.3737 0.186 Uiso calc R 1 . .
    N N3 0.53347(15) 0.16998(8) 0.17481(14) 0.0488(4) Uani d . 1 . .
    N N1 0.19326(16) 0.69168(8) 0.31060(12) 0.0440(4) Uani d . 1 . .
    N N2 0.00187(16) 1.11408(8) 0.17919(14) 0.0484(4) Uani d . 1 . .
    H H2A -0.0231 1.1652 0.1619 0.058 Uiso calc R 1 . .
    O O1 -0.12303(17) 0.77548(12) 0.09504(13) 0.0770(5) Uani d . 1 . .
    O O2 0.07701(15) 0.85022(8) 0.05417(12) 0.0595(4) Uani d . 1 . .
    O O3 0.38730(15) 0.93821(9) 0.39511(13) 0.0643(4) Uani d . 1 . .
    O O4 0.16624(19) 0.94931(12) 0.46120(15) 0.0888(6) Uani d . 1 . .
    O O5 0.43298(14) 0.21643(8) 0.14155(13) 0.0615(4) Uani d . 1 . .
    O O6 0.64708(15) 0.20368(9) 0.20110(18) 0.0856(6) Uani d . 1 . .
    O O7 0.51772(17) 0.09067(8) 0.17934(19) 0.0873(6) Uani d . 1 . .
loop_
    _atom_site_aniso_label
    _atom_site_aniso_U_11
    _atom_site_aniso_U_22
    _atom_site_aniso_U_33
    _atom_site_aniso_U_12
    _atom_site_aniso_U_13
    _atom_site_aniso_U_23
    C1 0.0446(8) 0.0371(9) 0.0676(15) 0.0042(7) -0.0064(9) -0.0048(9)
    C2 0.0444(8) 0.0322(8) 0.0613(13) -0.0021(7) 0.0003(9) -0.0025(9)
    C3 0.0448(8) 0.0281(7) 0.0388(10) -0.0001(6) -0.0026(7) -0.0020(7)
    C4 0.0435(8) 0.0332(8) 0.0660(14) -0.0010(6) 0.0001(9) 0.0057(8)
    C5 0.0494(8) 0.0338(8) 0.0657(14) -0.0061(7) 0.0023(10) 0.0049(9)
    C6 0.0384(7) 0.0260(7) 0.0411(11) 0.0003(6) 0.0040(7) -0.0009(7)
    C7 0.0420(8) 0.0316(7) 0.0429(11) 0.0000(6) 0.0031(8) -0.0030(7)
    C8 0.0477(8) 0.0370(8) 0.0414(11) 0.0053(7) 0.0047(8) 0.0016(8)
    C9 0.0439(8) 0.0279(7) 0.0495(12) -0.0014(6) 0.0080(8) -0.0044(7)
    C10 0.0386(7) 0.0275(7) 0.0434(11) -0.0017(6) 0.0034(7) -0.0042(7)
    C11 0.0677(11) 0.0310(8) 0.0768(16) -0.0052(7) -0.0037(12) -0.0144(9)
    C12 0.0761(13) 0.0506(11) 0.0519(14) 0.0082(9) -0.0100(11) 0.0058(10)
    C13 0.0418(8) 0.0355(8) 0.0513(12) 0.0007(7) -0.0003(8) -0.0081(8)
    C14 0.0979(16) 0.0791(14) 0.0582(17) -0.0109(13) -0.0182(13) 0.0275(13)
    C15 0.211(4) 0.095(2) 0.064(2) 0.013(2) -0.011(3) 0.0004(19)
    C16 0.0559(10) 0.0384(8) 0.0502(12) 0.0046(7) -0.0052(9) -0.0088(9)
    C17 0.0961(17) 0.0685(13) 0.089(2) -0.0206(13) -0.0115(15) -0.0356(13)
    C18 0.0940(18) 0.126(2) 0.153(3) -0.0447(18) 0.001(2) -0.069(2)
    N3 0.0451(7) 0.0320(6) 0.0694(12) -0.0002(6) 0.0099(8) -0.0050(8)
    N1 0.0547(8) 0.0281(6) 0.0493(10) 0.0016(6) 0.0050(7) 0.0034(7)
    N2 0.0615(9) 0.0258(6) 0.0578(11) 0.0058(6) -0.0071(8) 0.0018(7)
    O1 0.0578(8) 0.1056(12) 0.0677(12) -0.0226(8) -0.0104(8) -0.0015(9)
    O2 0.0662(8) 0.0590(7) 0.0533(10) -0.0079(7) -0.0060(7) 0.0137(7)
    O3 0.0663(8) 0.0602(7) 0.0664(11) -0.0137(6) -0.0004(8) -0.0270(8)
    O4 0.0803(10) 0.0871(10) 0.0990(14) 0.0011(8) 0.0135(10) -0.0543(10)
    O5 0.0521(7) 0.0398(6) 0.0925(13) 0.0035(5) -0.0088(7) -0.0036(7)
    O6 0.0535(7) 0.0432(7) 0.1601(19) -0.0011(6) -0.0234(10) 0.0018(10)
    O7 0.0748(8) 0.0284(6) 0.159(2) -0.0030(6) 0.0012(12) 0.0025(9)
_geom_special_details
;
All esds (except the esd in the dihedral angle between two l.s. planes) are
estimated using the full covariance matrix. The cell esds are taken into
account individually in the estimation of esds in distances, angles and
torsion angles; correlations between esds in cell parameters are only used
when they are defined by crystal symmetry. An approximate (isotropic)
treatment of cell esds is used for estimating esds involving l.s. planes.
;
loop_
    _geom_bond_atom_site_label_1
    _geom_bond_atom_site_label_2
    _geom_bond_site_symmetry_2
    _geom_bond_distance
    _geom_bond_publ_flag
    C1 N2 . 1.334(2) ?
    C1 C2 . 1.379(3) ?
    C1 H1 . 0.9300 ?
    C2 C3 . 1.383(3) ?
    C2 H2 . 0.9300 ?
    C3 C4 . 1.390(2) ?
    C3 C6 . 1.501(2) ?
    C4 C5 . 1.381(3) ?
    C4 H4 . 0.9300 ?
    C5 N2 . 1.327(3) ?
    C5 H5 . 0.9300 ?
    C6 C7 . 1.394(3) ?
    C6 C10 . 1.406(2) ?
    C7 C8 . 1.409(3) ?
    C7 C16 . 1.504(3) ?
    C8 N1 . 1.347(2) ?
    C8 C12 . 1.483(3) ?
    C9 N1 . 1.334(3) ?
    C9 C10 . 1.411(2) ?
    C9 C11 . 1.508(3) ?
    C10 C13 . 1.488(3) ?
    C11 H11A . 0.9600 ?
    C11 H11B . 0.9600 ?
    C11 H11C . 0.9600 ?
    C12 H12A . 0.9600 ?
    C12 H12B . 0.9600 ?
    C12 H12C . 0.9600 ?
    C13 O1 . 1.183(2) ?
    C13 O2 . 1.336(2) ?
    C14 O2 . 1.466(3) ?
    C14 C15 . 1.474(5) ?
    C14 H14A . 0.9700 ?
    C14 H14B . 0.9700 ?
    C15 H15A . 0.9600 ?
    C15 H15B . 0.9600 ?
    C15 H15C . 0.9600 ?
    C16 O4 . 1.201(3) ?
    C16 O3 . 1.304(3) ?
    C17 C18 . 1.422(4) ?
    C17 O3 . 1.474(3) ?
    C17 H17A . 0.9700 ?
    C17 H17B . 0.9700 ?
    C18 H18A . 0.9600 ?
    C18 H18B . 0.9600 ?
    C18 H18C . 0.9600 ?
    N3 O6 . 1.214(2) ?
    N3 O7 . 1.239(2) ?
    N3 O5 . 1.253(2) ?
    N2 H2A . 0.8600 ?
loop_
    _geom_angle_atom_site_label_1
    _geom_angle_atom_site_label_2
    _geom_angle_atom_site_label_3
    _geom_angle_site_symmetry_1
    _geom_angle_site_symmetry_3
    _geom_angle
    _geom_angle_publ_flag
    N2 C1 C2 . . 119.78(16) ?
    N2 C1 H1 . . 120.1 ?
    C2 C1 H1 . . 120.1 ?
    C1 C2 C3 . . 119.82(16) ?
    C1 C2 H2 . . 120.1 ?
    C3 C2 H2 . . 120.1 ?
    C2 C3 C4 . . 118.51(16) ?
    C2 C3 C6 . . 120.24(14) ?
    C4 C3 C6 . . 121.24(15) ?
    C5 C4 C3 . . 119.53(16) ?
    C5 C4 H4 . . 120.2 ?
    C3 C4 H4 . . 120.2 ?
    N2 C5 C4 . . 119.97(15) ?
    N2 C5 H5 . . 120.0 ?
    C4 C5 H5 . . 120.0 ?
    C7 C6 C10 . . 118.67(14) ?
    C7 C6 C3 . . 121.41(14) ?
    C10 C6 C3 . . 119.90(16) ?
    C6 C7 C8 . . 119.46(15) ?
    C6 C7 C16 . . 120.38(15) ?
    C8 C7 C16 . . 120.04(17) ?
    N1 C8 C7 . . 121.18(18) ?
    N1 C8 C12 . . 116.50(16) ?
    C7 C8 C12 . . 122.32(17) ?
    N1 C9 C10 . . 122.17(15) ?
    N1 C9 C11 . . 116.72(16) ?
    C10 C9 C11 . . 121.04(18) ?
    C6 C10 C9 . . 118.39(17) ?
    C6 C10 C13 . . 121.75(15) ?
    C9 C10 C13 . . 119.71(15) ?
    C9 C11 H11A . . 109.5 ?
    C9 C11 H11B . . 109.5 ?
    H11A C11 H11B . . 109.5 ?
    C9 C11 H11C . . 109.5 ?
    H11A C11 H11C . . 109.5 ?
    H11B C11 H11C . . 109.5 ?
    C8 C12 H12A . . 109.5 ?
    C8 C12 H12B . . 109.5 ?
    H12A C12 H12B . . 109.5 ?
    C8 C12 H12C . . 109.5 ?
    H12A C12 H12C . . 109.5 ?
    H12B C12 H12C . . 109.5 ?
    O1 C13 O2 . . 124.4(2) ?
    O1 C13 C10 . . 125.22(19) ?
    O2 C13 C10 . . 110.38(15) ?
    O2 C14 C15 . . 109.1(2) ?
    O2 C14 H14A . . 109.9 ?
    C15 C14 H14A . . 109.9 ?
    O2 C14 H14B . . 109.9 ?
    C15 C14 H14B . . 109.9 ?
    H14A C14 H14B . . 108.3 ?
    C14 C15 H15A . . 109.5 ?
    C14 C15 H15B . . 109.5 ?
    H15A C15 H15B . . 109.5 ?
    C14 C15 H15C . . 109.5 ?
    H15A C15 H15C . . 109.5 ?
    H15B C15 H15C . . 109.5 ?
    O4 C16 O3 . . 124.64(19) ?
    O4 C16 C7 . . 123.29(18) ?
    O3 C16 C7 . . 112.07(16) ?
    C18 C17 O3 . . 109.0(2) ?
    C18 C17 H17A . . 109.9 ?
    O3 C17 H17A . . 109.9 ?
    C18 C17 H17B . . 109.9 ?
    O3 C17 H17B . . 109.9 ?
    H17A C17 H17B . . 108.3 ?
    C17 C18 H18A . . 109.5 ?
    C17 C18 H18B . . 109.5 ?
    H18A C18 H18B . . 109.5 ?
    C17 C18 H18C . . 109.5 ?
    H18A C18 H18C . . 109.5 ?
    H18B C18 H18C . . 109.5 ?
    O6 N3 O7 . . 120.59(16) ?
    O6 N3 O5 . . 119.06(15) ?
    O7 N3 O5 . . 120.34(16) ?
    C9 N1 C8 . . 120.07(14) ?
    C5 N2 C1 . . 122.38(15) ?
    C5 N2 H2A . . 118.8 ?
    C1 N2 H2A . . 118.8 ?
    C13 O2 C14 . . 116.27(18) ?
    C16 O3 C17 . . 117.49(18) ?
loop_
    _geom_torsion_atom_site_label_1
    _geom_torsion_atom_site_label_2
    _geom_torsion_atom_site_label_3
    _geom_torsion_atom_site_label_4
    _geom_torsion_site_symmetry_1
    _geom_torsion_site_symmetry_2
    _geom_torsion_site_symmetry_3
    _geom_torsion_site_symmetry_4
    _geom_torsion
    _geom_torsion_publ_flag
    N2 C1 C2 C3 . . . . -1.1(3) ?
    C1 C2 C3 C4 . . . . 1.6(3) ?
    C1 C2 C3 C6 . . . . -177.80(19) ?
    C2 C3 C4 C5 . . . . -1.1(3) ?
    C6 C3 C4 C5 . . . . 178.22(19) ?
    C3 C4 C5 N2 . . . . 0.2(3) ?
    C2 C3 C6 C7 . . . . -117.5(2) ?
    C4 C3 C6 C7 . . . . 63.1(3) ?
    C2 C3 C6 C10 . . . . 60.7(3) ?
    C4 C3 C6 C10 . . . . -118.7(2) ?
    C10 C6 C7 C8 . . . . 1.3(2) ?
    C3 C6 C7 C8 . . . . 179.50(16) ?
    C10 C6 C7 C16 . . . . -174.90(16) ?
    C3 C6 C7 C16 . . . . 3.3(2) ?
    C6 C7 C8 N1 . . . . -1.6(3) ?
    C16 C7 C8 N1 . . . . 174.62(16) ?
    C6 C7 C8 C12 . . . . 178.55(17) ?
    C16 C7 C8 C12 . . . . -5.3(3) ?
    C7 C6 C10 C9 . . . . 0.7(2) ?
    C3 C6 C10 C9 . . . . -177.59(15) ?
    C7 C6 C10 C13 . . . . -174.87(15) ?
    C3 C6 C10 C13 . . . . 6.9(2) ?
    N1 C9 C10 C6 . . . . -2.5(2) ?
    C11 C9 C10 C6 . . . . -179.48(17) ?
    N1 C9 C10 C13 . . . . 173.11(15) ?
    C11 C9 C10 C13 . . . . -3.8(2) ?
    C6 C10 C13 O1 . . . . -124.4(2) ?
    C9 C10 C13 O1 . . . . 60.1(3) ?
    C6 C10 C13 O2 . . . . 57.8(2) ?
    C9 C10 C13 O2 . . . . -117.67(17) ?
    C6 C7 C16 O4 . . . . 76.4(3) ?
    C8 C7 C16 O4 . . . . -99.8(2) ?
    C6 C7 C16 O3 . . . . -103.4(2) ?
    C8 C7 C16 O3 . . . . 80.4(2) ?
    C10 C9 N1 C8 . . . . 2.3(3) ?
    C11 C9 N1 C8 . . . . 179.39(17) ?
    C7 C8 N1 C9 . . . . -0.2(3) ?
    C12 C8 N1 C9 . . . . 179.67(17) ?
    C4 C5 N2 C1 . . . . 0.3(3) ?
    C2 C1 N2 C5 . . . . 0.1(3) ?
    O1 C13 O2 C14 . . . . -7.9(3) ?
    C10 C13 O2 C14 . . . . 169.90(17) ?
    C15 C14 O2 C13 . . . . -85.5(3) ?
    O4 C16 O3 C17 . . . . 1.1(3) ?
    C7 C16 O3 C17 . . . . -179.12(19) ?
    C18 C17 O3 C16 . . . . 176.0(3) ?
loop_
    _geom_hbond_atom_site_label_D
    _geom_hbond_atom_site_label_H
    _geom_hbond_atom_site_label_A
    _geom_hbond_site_symmetry_A
    _geom_hbond_distance_DH
    _geom_hbond_distance_HA
    _geom_hbond_distance_DA
    _geom_hbond_angle_DHA
    N2 H2A O5 3_465 0.86 1.90 2.752(3) 171
