# Supplementary material for: 4-[3,5-Bis(ethoxy­carbon­yl)-2,6-dimethyl-4-pyrid­yl]pyridinium nitrate
Source: Acta Crystallogr Sect E Struct Rep Online. 2010 Apr 30;66(Pt 5):o1224. doi: 10.1107/S1600536810015035 (PMC2979292; doi:10.1107/S1600536810015035)
Supplement: Supplementary file 2 [file e-66-o1224-Isup2.hkl]

# 
# h,k,l, Fc-squared, Fo-squared, sigma(Fo-squared) and status flag 
# 
data_I
_shelx_title ' Z in Pna2(1)' 
_shelx_refln_list_code          4 
_shelx_F_calc_maximum      236.86 
_exptl_crystal_F_000       824.00 
_reflns_d_resolution_high  0.8410 
 
loop_ 
 _symmetry_equiv_pos_as_xyz 
 'x, y, z' 
 '-x, -y, z+1/2' 
 'x+1/2, -y+1/2, z' 
 '-x+1/2, y+1/2, z+1/2' 
 
_cell_length_a     9.0754 
_cell_length_b    15.4960 
_cell_length_c    14.1255 
_cell_angle_alpha  90.000 
_cell_angle_beta   90.000 
_cell_angle_gamma  90.000 
 
_shelx_F_squared_multiplier     1.000 
 
loop_ 
 _refln_index_h 
 _refln_index_k 
 _refln_index_l 
 _refln_F_squared_calc 
 _refln_F_squared_meas 
 _refln_F_squared_sigma 
 _refln_observed_status 
   3   5 -15       27.21       22.57      5.37 o 
   1   6 -15       24.98       31.59      4.66 o 
   2   6 -15       15.15       15.77      4.66 o 
   3   6 -15       13.58       18.63      5.37 o 
   0   7 -15       25.61       25.08      5.73 o 
   1   7 -15        3.62        7.57      3.16 o 
   2   7 -15        6.54        8.20      3.16 o 
   1   8 -15       24.06       21.24      4.03 o 
   0   4 -14      374.17      344.42     12.92 o 
   1   4 -14       73.98       68.81      7.17 o 
   2   4 -14       20.56       21.50      5.02 o 
   3   4 -14       35.28       36.91      5.73 o 
   4   4 -14       25.22       30.46      5.73 o 
   5   4 -14        7.87       10.75      4.66 o 
   1   5 -14       25.61       26.13      3.67 o 
   2   5 -14       27.38       22.73      3.67 o 
   3   5 -14        9.08       10.44      4.48 o 
   4   5 -14        2.30        5.02      3.94 o 
   5   5 -14        4.39        8.24      4.66 o 
   0   6 -14        0.16        2.51      3.58 o 
   1   6 -14        5.41        8.06      3.04 o 
   2   6 -14       14.78       15.72      4.66 o 
   3   6 -14        9.40       10.62      3.16 o 
   4   6 -14       16.18       19.71      3.87 o 
   1   7 -14        0.74        1.61      2.53 o 
   2   7 -14       12.55       12.86      3.41 o 
   3   7 -14       16.17       18.86      4.84 o 
   4   7 -14       20.38       20.35      3.96 o 
   0   8 -14       14.69       16.48      5.37 o 
   1   8 -14       21.60       26.74      4.17 o 
   2   8 -14       35.21       41.04      4.68 o 
   3   8 -14        6.24        6.53      3.26 o 
   1   9 -14       11.55        9.33      3.41 o 
   2   9 -14       50.48       52.34      5.44 o 
   0  10 -14        2.42       -0.36      3.94 o 
   1  10 -14        2.85        3.40      3.04 o 
   2   2 -13        1.27        1.07      2.87 o 
   3   2 -13        7.11        7.52      3.58 o 
   4   2 -13       32.48       30.10      5.02 o 
   5   2 -13       19.95       22.22      5.02 o 
   6   2 -13        4.26       -0.36      3.58 o 
   0   3 -13      155.99      158.82      8.96 o 
   1   3 -13      147.85      163.17     11.29 o 
   2   3 -13       92.98       95.43      8.06 o 
   3   3 -13       98.67      108.96      7.89 o 
   4   3 -13        3.13       -0.36      3.22 o 
   5   3 -13       42.10       37.63      6.09 o 
   6   3 -13       42.09       45.51      6.81 o 
   1   4 -13      221.46      228.52     10.04 o 
   2   4 -13       51.29       57.63      5.73 o 
   3   4 -13       14.13       14.67      3.16 o 
   4   4 -13        4.91        1.72      2.65 o 
   5   4 -13        7.12        7.80      3.16 o 
   6   4 -13        3.22        3.94      3.94 o 
   0   5 -13      351.91      373.47     13.63 o 
   1   5 -13      157.23      176.51      6.97 o 
   2   5 -13       41.75       45.07      4.43 o 
   3   5 -13       17.68       25.15      3.78 o 
   4   5 -13       32.17       33.31      4.18 o 
   5   5 -13        5.78        2.51      2.79 o 
   6   5 -13        7.85        3.93      3.16 o 
   1   6 -13        1.72        6.35      3.05 o 
   2   6 -13       12.40       10.57      3.04 o 
   3   6 -13       13.85       16.82      3.41 o 
   4   6 -13       25.15       22.01      3.87 o 
   5   6 -13       15.25       21.20      3.80 o 
   0   7 -13       89.13       88.17      8.24 o 
   1   7 -13       14.58       18.03      3.58 o 
   2   7 -13        5.62        6.09      2.79 o 
   3   7 -13       12.01       13.58      3.41 o 
   4   7 -13       25.85       25.01      4.03 o 
   5   7 -13        0.25       -2.65      2.65 o 
   1   8 -13       47.84       48.73      5.02 o 
   2   8 -13       73.30       74.85     10.21 o 
   3   8 -13        6.23        3.45      2.75 o 
   4   8 -13        3.02        2.51      3.01 o 
   0   9 -13       16.79       18.27      5.73 o 
   1   9 -13       45.59       48.95      7.35 o 
   2   9 -13       59.73       56.64      5.32 o 
   3   9 -13       35.47       35.57      4.79 o 
   4   9 -13       19.44       23.81      6.09 o 
   1  10 -13       65.36       65.68      5.70 o 
   2  10 -13        7.91        9.04      3.26 o 
   3  10 -13       32.60       35.41      4.79 o 
   0  11 -13        9.20        5.37      4.66 o 
   1  11 -13       19.74       25.24      4.28 o 
   2  11 -13       14.87       13.63      4.48 o 
   6   0 -12      132.16      140.51      9.32 o 
   1   1 -12       10.88        9.67      2.87 o 
   2   1 -12      183.70      173.90      8.25 o 
   3   1 -12       52.16       42.65      5.02 o 
   4   1 -12       76.29       84.22      6.81 o 
   5   1 -12        7.31        5.37      3.58 o 
   6   1 -12        4.01        1.43      3.22 o 
   7   1 -12       41.63       53.03      7.17 o 
   0   2 -12       96.86      100.72      6.81 o 
   1   2 -12        4.69        8.67      2.87 o 
   2   2 -12        4.44        3.96      2.14 o 
   3   2 -12       71.00       71.38      6.63 o 
   4   2 -12       44.49       47.71      4.18 o 
   5   2 -12        0.51        0.00      3.22 o 
   6   2 -12        8.79        2.87      3.58 o 
   7   2 -12        4.80        6.09      4.30 o 
   1   3 -12      157.17      146.12      6.99 o 
   2   3 -12      142.13      134.99      6.27 o 
   3   3 -12      203.75      203.37     13.63 o 
   4   3 -12       12.59       14.51      3.04 o 
   5   3 -12       16.92       19.78      3.41 o 
   6   3 -12       11.32       11.74      3.26 o 
   7   3 -12        2.21       13.26      5.02 o 
   0   4 -12      402.95      412.35     13.28 o 
   1   4 -12      174.58      176.58      6.59 o 
   2   4 -12      106.13      112.14      5.56 o 
   3   4 -12        8.77        3.40      2.53 o 
   4   4 -12       11.88       10.75      2.91 o 
   5   4 -12       17.86       22.37      3.67 o 
   6   4 -12        0.56        2.08      2.75 o 
   7   4 -12       16.99       19.27      4.03 o 
   1   5 -12       25.31       27.41      3.41 o 
   2   5 -12       34.26       39.07      4.05 o 
   3   5 -12        7.70        9.51      2.75 o 
   4   5 -12       11.14        9.86      2.91 o 
   5   5 -12       17.77       19.29      3.52 o 
   6   5 -12       14.74       12.28      3.41 o 
   0   6 -12       12.64       13.97      4.30 o 
   1   6 -12       42.47       46.73      4.18 o 
   2   6 -12       24.19       26.67      3.67 o 
   3   6 -12        6.84        6.51      2.75 o 
   4   6 -12        2.80        3.35      2.75 o 
   5   6 -12       37.49       37.96      4.43 o 
   6   6 -12        0.51        0.00      2.75 o 
   1   7 -12      120.38      113.81      6.08 o 
   2   7 -12        7.60        9.47      2.91 o 
   3   7 -12        8.97        7.35      2.84 o 
   4   7 -12        3.61        3.63      2.91 o 
   5   7 -12       19.66       22.26      3.87 o 
   6   7 -12        8.47       13.43      3.67 o 
   0   8 -12      219.38      209.41     11.12 o 
   1   8 -12       32.44       39.34      4.43 o 
   2   8 -12       50.94       52.96      4.79 o 
   3   8 -12        8.02        8.07      3.16 o 
   4   8 -12       30.69       24.18      6.99 o 
   5   8 -12       16.85       17.19      3.80 o 
   1   9 -12       57.51       70.58      5.57 o 
   2   9 -12       75.15       84.24      5.81 o 
   3   9 -12       17.41       24.27      6.27 o 
   4   9 -12       16.17       12.92      3.52 o 
   5   9 -12        5.68        5.72      3.10 o 
   0  10 -12        0.27       -0.36      3.58 o 
   1  10 -12       10.38       11.80      3.26 o 
   2  10 -12       79.35       72.27      5.56 o 
   3  10 -12        0.39        1.85      2.91 o 
   4  10 -12        0.70        1.57      3.05 o 
   1  11 -12        5.85        5.20      3.04 o 
   2  11 -12        9.00        7.11      3.26 o 
   3  11 -12        4.21        4.03      3.16 o 
   0  12 -12       38.36       39.78      7.17 o 
   1  12 -12       23.54       27.08      4.43 o 
   2  12 -12        0.38        1.92      2.84 o 
   2   0 -11       96.78       97.86      5.74 o 
   4   0 -11       59.71       56.62      5.38 o 
   6   0 -11       21.99       22.93      5.02 o 
   8   0 -11       44.28       50.53      7.17 o 
   0   1 -11       33.24       40.14      4.30 o 
   1   1 -11        6.14        7.08      1.89 o 
   2   1 -11      136.56      144.61      5.92 o 
   3   1 -11        9.83        9.01      1.78 o 
   4   1 -11       86.64       81.77      7.11 o 
   5   1 -11       69.38       79.84      5.98 o 
   6   1 -11        8.65        8.18      2.75 o 
   7   1 -11        8.02        9.22      3.16 o 
   8   1 -11        1.92       -1.89      2.65 o 
   1   2 -11      126.76      137.49      5.07 o 
   2   2 -11      141.82      143.65     18.28 o 
   3   2 -11      184.38      197.02     24.20 o 
   4   2 -11      101.04      102.35     13.08 o 
   5   2 -11        6.25        7.52      3.58 o 
   6   2 -11       50.13       63.04      8.06 o 
   7   2 -11       21.46       37.15      8.42 o 
   8   2 -11        5.47        7.52      4.66 o 
   0   3 -11     1039.17     1050.99     18.72 o 
   1   3 -11      167.92      173.76     12.73 o 
   2   3 -11       48.71       46.91      3.92 o 
   3   3 -11      108.63      124.53      9.86 o 
   4   3 -11       15.03       17.06      3.05 o 
   5   3 -11       87.86       92.56     13.08 o 
   6   3 -11       41.59       42.28      8.06 o 
   7   3 -11       38.60       45.24      8.06 o 
   1   4 -11      197.78      186.47      7.53 o 
   2   4 -11      129.08      134.64     12.55 o 
   3   4 -11       42.19       50.37      7.53 o 
   4   4 -11        9.14       13.55      2.91 o 
   5   4 -11       74.63       80.63     12.19 o 
   6   4 -11       50.01       50.02      9.68 o 
   7   4 -11        2.68        2.77      2.75 o 
   0   5 -11      214.31      214.81      9.68 o 
   1   5 -11       31.31       34.73      3.67 o 
   2   5 -11        4.94        5.37      2.40 o 
   3   5 -11       36.39       45.01      4.05 o 
   4   5 -11       47.61       44.09      4.18 o 
   5   5 -11       72.89       87.51      6.27 o 
   6   5 -11       40.41       44.79      4.68 o 
   7   5 -11        7.03        9.48      3.41 o 
   1   6 -11      134.75      145.51      8.42 o 
   2   6 -11       14.79       19.95      3.26 o 
   3   6 -11       39.37       39.80      4.03 o 
   4   6 -11        1.94        0.20      2.24 o 
   5   6 -11       43.33       48.28      4.54 o 
   6   6 -11        3.12        6.13      3.40 o 
   7   6 -11       21.57       28.28      5.55 o 
   0   7 -11      164.70      176.04      9.68 o 
   1   7 -11       34.39       41.46      4.66 o 
   2   7 -11       28.49       24.74      3.58 o 
   3   7 -11        6.54       10.57      3.04 o 
   4   7 -11       10.64       11.57      3.16 o 
   5   7 -11        0.43       -0.32      2.32 o 
   6   7 -11       84.28       88.37      6.20 o 
   7   7 -11       15.25       14.93      3.87 o 
   1   8 -11      199.30      217.12      7.86 o 
   2   8 -11        6.33        1.79      2.53 o 
   3   8 -11       10.75       13.89      3.26 o 
   4   8 -11        2.82        2.00      2.58 o 
   5   8 -11       30.76       31.24      4.31 o 
   6   8 -11        2.21        3.22      3.04 o 
   0   9 -11      481.77      477.38     16.15 o 
   1   9 -11       24.72       22.49      3.92 o 
   2   9 -11      188.90      185.27     17.03 o 
   3   9 -11       38.57       40.26      5.38 o 
   4   9 -11        7.31        8.07      3.16 o 
   5   9 -11       27.55       28.03      4.29 o 
   6   9 -11        3.37        5.46      3.26 o 
   1  10 -11       49.41       52.80      5.07 o 
   2  10 -11      137.97      146.08      7.10 o 
   3  10 -11      100.18      107.30     13.62 o 
   4  10 -11       43.77       35.91      4.54 o 
   5  10 -11        5.78        8.71      3.41 o 
   0  11 -11       32.91       28.31      6.09 o 
   1  11 -11        8.18        4.84      3.04 o 
   2  11 -11       22.57       28.18      4.30 o 
   3  11 -11       56.37       60.45      5.41 o 
   4  11 -11        9.79       12.64      3.78 o 
   5  11 -11        0.69        3.50      3.16 o 
   1  12 -11       29.76       36.26      6.99 o 
   2  12 -11        3.42        2.48      2.84 o 
   3  12 -11        9.89       13.42      3.67 o 
   4  12 -11        0.17       -1.89      2.75 o 
   0  13 -11       22.57       22.22      6.09 o 
   1  13 -11       40.76       44.09      5.07 o 
   2  13 -11       30.71       25.01      4.43 o 
   0   0 -10       14.59       13.26      2.51 o 
   2   0 -10       87.93       78.86      7.35 o 
   4   0 -10       37.26       37.57      3.16 o 
   6   0 -10       69.46      106.27      9.14 o 
   8   0 -10       71.18       76.69      8.24 o 
   1   1 -10       78.49       81.47      2.48 o 
   2   1 -10      330.33      359.36     17.71 o 
   3   1 -10       54.84       54.32      4.29 o 
   4   1 -10       33.35       28.91      2.47 o 
   5   1 -10        9.24       13.95      2.44 o 
   6   1 -10       37.83       40.41      3.99 o 
   7   1 -10       71.47       78.37      4.35 o 
   8   1 -10        6.36        4.57      2.55 o 
   0   2 -10        8.68       20.07      3.58 o 
   1   2 -10       20.38       36.01      3.04 o 
   2   2 -10      128.08      141.68      6.41 o 
   3   2 -10       15.75       19.35      2.05 o 
   4   2 -10       17.62       22.81      2.37 o 
   5   2 -10        4.47        5.31      1.88 o 
   6   2 -10       56.96       52.89      3.64 o 
   7   2 -10       34.83       40.88      3.50 o 
   8   2 -10        8.99        9.36      2.75 o 
   1   3 -10      101.88      119.39      8.78 o 
   2   3 -10      132.62      155.29      8.25 o 
   3   3 -10      118.99      119.80     18.10 o 
   4   3 -10       12.98       17.94      2.91 o 
   5   3 -10       97.21       87.29      5.45 o 
   6   3 -10        6.89        3.75      1.99 o 
   7   3 -10       19.25       28.96      3.31 o 
   8   3 -10        3.26        4.93      2.47 o 
   0   4 -10      795.06      780.74     16.18 o 
   1   4 -10      130.97      150.62      5.58 o 
   2   4 -10      487.26      496.00     42.91 o 
   3   4 -10       38.44       47.62      4.48 o 
   4   4 -10       45.97       49.41      4.18 o 
   5   4 -10       12.12       17.37      4.66 o 
   6   4 -10       13.80       13.50      3.26 o 
   7   4 -10       19.79       20.91      3.92 o 
   8   4 -10        1.89        1.21      3.01 o 
   1   5 -10      424.54      440.21      9.26 o 
   2   5 -10       43.72       46.23      6.45 o 
   3   5 -10       82.69       81.20      4.94 o 
   4   5 -10      116.95      120.76     10.04 o 
   5   5 -10      115.47      125.49     10.75 o 
   6   5 -10       49.31       51.05      9.85 o 
   7   5 -10       24.26       23.51      5.37 o 
   8   5 -10        6.61        9.25      3.52 o 
   0   6 -10      487.14      457.44     13.64 o 
   1   6 -10      183.78      178.69      6.46 o 
   2   6 -10      147.64      152.41     17.39 o 
   3   6 -10      398.44      411.21     47.19 o 
   4   6 -10       25.41       27.20      3.67 o 
   5   6 -10       17.78       18.48      3.36 o 
   6   6 -10       77.22       84.92     11.11 o 
   7   6 -10       42.73       49.38      8.42 o 
   1   7 -10      248.71      252.26      7.73 o 
   2   7 -10       47.34       36.02      4.84 o 
   3   7 -10       97.16      103.00      8.78 o 
   4   7 -10        5.92        1.85      2.50 o 
   5   7 -10       69.35       70.97      6.81 o 
   6   7 -10        7.03        9.77      5.20 o 
   7   7 -10       30.52       38.04      7.35 o 
   0   8 -10      683.59      692.71     17.96 o 
   1   8 -10      249.84      269.94      8.37 o 
   2   8 -10       48.12       50.51      5.38 o 
   3   8 -10       63.15       64.53      8.78 o 
   4   8 -10       18.76       12.41      3.16 o 
   5   8 -10       30.23       31.81      4.84 o 
   6   8 -10       24.21       36.26      5.55 o 
   7   8 -10        1.65        2.34      3.01 o 
   1   9 -10      419.87      409.20     12.56 o 
   2   9 -10      185.88      176.82     12.91 o 
   3   9 -10       24.65       22.32      3.67 o 
   4   9 -10        9.25       11.67      3.16 o 
   5   9 -10       14.79       13.22      3.36 o 
   6   9 -10       27.39       28.31      4.43 o 
   0  10 -10      649.48      621.00     18.32 o 
   1  10 -10       19.57       19.88      3.67 o 
   2  10 -10       30.70       29.14      5.20 o 
   3  10 -10        7.00        9.49      3.16 o 
   4  10 -10       18.00       20.94      3.67 o 
   5  10 -10        3.51        2.05      2.75 o 
   6  10 -10        9.14        7.56      3.41 o 
   1  11 -10       49.43       52.75      5.20 o 
   2  11 -10       10.24       12.73      3.26 o 
   3  11 -10       36.23       41.52      4.84 o 
   4  11 -10       28.21       33.68      4.43 o 
   5  11 -10       16.14       16.95      3.78 o 
   0  12 -10       62.01       65.94      7.53 o 
   1  12 -10        5.32        5.54      4.48 o 
   2  12 -10       27.00       29.64      6.45 o 
   3  12 -10        2.15        1.11      2.75 o 
   4  12 -10        5.25        1.45      2.91 o 
   5  12 -10       31.48       31.59      4.68 o 
   1  13 -10        8.45        8.42      3.29 o 
   2  13 -10       14.08       14.62      3.62 o 
   3  13 -10        9.17        8.28      3.76 o 
   4  13 -10        4.93        5.41      3.41 o 
   0  14 -10        5.80        3.22      4.66 o 
   1  14 -10        9.56       11.34      3.52 o 
   2  14 -10       17.53       25.00      4.28 o 
   2   0  -9       18.53       26.77      4.30 o 
   4   0  -9      221.83      225.23     22.24 o 
   6   0  -9      325.67      351.50     22.78 o 
   8   0  -9      198.23      226.72      8.37 o 
   0   1  -9      875.62      882.72     11.52 o 
   1   1  -9       86.09      100.34      2.59 o 
   2   1  -9       41.67       53.92      3.47 o 
   3   1  -9      264.07      298.50     23.41 o 
   4   1  -9        9.53        9.82      1.51 o 
   5   1  -9        5.59        5.09      1.51 o 
   6   1  -9      118.49      125.01      4.02 o 
   7   1  -9       85.32       97.72      3.94 o 
   8   1  -9       65.32       62.44      4.34 o 
   9   1  -9       16.61       17.94      3.17 o 
   1   2  -9      235.31      263.79      9.06 o 
   2   2  -9      117.47      105.60      5.23 o 
   3   2  -9      214.45      233.05     16.72 o 
   4   2  -9       50.62       45.85      3.05 o 
   5   2  -9       18.36       17.45      2.34 o 
   6   2  -9       33.91       29.20      2.88 o 
   7   2  -9        2.30        4.11      2.26 o 
   8   2  -9       16.93       22.22      3.22 o 
   9   2  -9        4.57        4.60      2.61 o 
   0   3  -9      953.26      933.32     16.20 o 
   1   3  -9      336.05      360.11     15.07 o 
   2   3  -9      202.09      207.77      8.99 o 
   3   3  -9       26.61       30.91      3.15 o 
   4   3  -9      314.93      308.75     23.55 o 
   5   3  -9       44.08       45.85      3.09 o 
   6   3  -9       40.42       49.84      4.31 o 
   7   3  -9       16.41       18.50      2.81 o 
   8   3  -9       25.28       18.34      3.03 o 
   1   4  -9      442.52      416.81     15.26 o 
   2   4  -9      223.09      253.94     18.65 o 
   3   4  -9       53.66       61.63      8.78 o 
   4   4  -9       99.44      104.03      7.12 o 
   5   4  -9      282.51      288.05     16.40 o 
   6   4  -9        2.99        4.37      2.05 o 
   7   4  -9       26.61       34.55      4.17 o 
   8   4  -9        1.57        1.59      2.65 o 
   0   5  -9      303.08      309.67     10.41 o 
   1   5  -9      202.09      219.89     16.32 o 
   2   5  -9      162.19      160.03     23.13 o 
   3   5  -9       25.83       24.73      3.01 o 
   4   5  -9      173.20      167.89     14.34 o 
   5   5  -9        6.92        8.18      2.75 o 
   6   5  -9       21.90       22.11      4.84 o 
   7   5  -9        8.48       10.75      3.26 o 
   8   5  -9       22.85       19.77      3.80 o 
   1   6  -9      412.23      458.90      9.39 o 
   2   6  -9       87.12       92.04      4.84 o 
   3   6  -9        4.03        2.23      2.14 o 
   4   6  -9      426.77      460.51     38.40 o 
   5   6  -9      121.00      131.12     15.95 o 
   6   6  -9       17.92       21.76      3.52 o 
   7   6  -9       44.43       50.30      7.35 o 
   8   6  -9        1.33        1.71      2.84 o 
   0   7  -9       30.40       39.06      5.38 o 
   1   7  -9      199.08      203.36      8.25 o 
   2   7  -9       36.87       36.50      3.76 o 
   3   7  -9       75.00       71.81      4.68 o 
   4   7  -9      100.90       98.68     10.04 o 
   5   7  -9       37.83       47.26      5.91 o 
   6   7  -9       52.66       57.85      5.19 o 
   7   7  -9       23.55       30.91      5.73 o 
   8   7  -9       18.43       26.36      4.39 o 
   1   8  -9       53.16       60.64      4.56 o 
   2   8  -9      283.88      302.24      9.51 o 
   3   8  -9       65.06       69.34      4.94 o 
   4   8  -9       72.78       64.14      4.94 o 
   5   8  -9       24.30       25.51      3.78 o 
   6   8  -9        8.70       13.43      3.41 o 
   7   8  -9       51.72       50.65      5.15 o 
   0   9  -9      381.77      362.45     13.28 o 
   1   9  -9       61.54       56.26      4.68 o 
   2   9  -9      292.64      300.76     20.63 o 
   3   9  -9        5.18        5.65      2.65 o 
   4   9  -9        9.97        6.32      2.75 o 
   5   9  -9       11.43       15.36      3.52 o 
   6   9  -9       49.85       48.33      9.32 o 
   7   9  -9        2.54        2.65      3.10 o 
   1  10  -9      167.27      172.88     13.27 o 
   2  10  -9      339.19      315.24     24.40 o 
   3  10  -9      123.99      139.81     14.16 o 
   4  10  -9       27.31       24.56      4.30 o 
   5  10  -9        6.73        7.97      3.01 o 
   6  10  -9        9.42       11.11      3.41 o 
   0  11  -9      222.06      200.81     11.12 o 
   1  11  -9      131.10      138.01      6.71 o 
   2  11  -9      101.40       87.90      5.70 o 
   3  11  -9       30.30       29.91      4.18 o 
   4  11  -9        1.52        2.71      2.65 o 
   5  11  -9        2.92        1.76      2.65 o 
   6  11  -9       46.95       45.32      9.68 o 
   1  12  -9       40.81       45.12      6.81 o 
   2  12  -9       70.61       63.58      5.19 o 
   3  12  -9       92.68       89.97      5.95 o 
   4  12  -9       33.69       40.88      4.81 o 
   5  12  -9       46.16       43.36      5.05 o 
   0  13  -9       42.40       53.75      7.53 o 
   1  13  -9       15.91       12.35      3.76 o 
   2  13  -9       33.94       41.48      6.09 o 
   3  13  -9       26.56       27.47      4.31 o 
   4  13  -9       35.77       42.10      5.05 o 
   5  13  -9        8.03        6.95      3.26 o 
   1  14  -9       46.72       49.71      7.70 o 
   2  14  -9       19.30       16.99      3.78 o 
   3  14  -9       72.09       76.73      6.81 o 
   0  15  -9       38.99       44.43      7.17 o 
   1  15  -9        7.81        5.91      3.29 o 
   2  15  -9       15.07       12.39      3.67 o 
   0   0  -8     3571.00     3922.58     26.35 o 
   2   0  -8      328.05      337.57     42.18 o 
   4   0  -8      133.52      139.72     19.00 o 
   6   0  -8      192.84      208.85     12.01 o 
   8   0  -8      144.17      149.10      7.10 o 
   1   1  -8      723.46      741.61     29.03 o 
   2   1  -8      138.50      144.36      9.52 o 
   3   1  -8      206.26      220.32     15.01 o 
   4   1  -8       20.73       20.69      1.70 o 
   5   1  -8        3.87        3.86      1.33 o 
   6   1  -8      143.56      136.12      5.07 o 
   7   1  -8       45.70       44.78      3.10 o 
   8   1  -8       32.89       34.47      3.69 o 
   9   1  -8        4.27        3.03      2.14 o 
   0   2  -8       21.19       17.00      1.72 o 
   1   2  -8       29.26       35.74      2.17 o 
   2   2  -8      158.27      189.30     10.25 o 
   3   2  -8      172.12      183.59     12.27 o 
   4   2  -8       40.86       42.76      2.33 o 
   5   2  -8      167.40      165.08      9.51 o 
   6   2  -8        0.90        0.83      1.47 o 
   7   2  -8       54.21       58.65      3.85 o 
   8   2  -8      250.41      265.55      7.38 o 
   9   2  -8       25.53       27.15      4.29 o 
   1   3  -8       60.14       60.22      2.59 o 
   2   3  -8     1123.69     1150.77     59.89 o 
   3   3  -8      386.17      422.15     26.01 o 
   4   3  -8       34.93       38.82      2.17 o 
   5   3  -8      295.61      310.45     13.76 o 
   6   3  -8       37.49       39.80      3.24 o 
   7   3  -8       69.97       70.29      4.07 o 
   8   3  -8        6.01        6.15      3.16 o 
   9   3  -8        4.46        1.79      3.04 o 
   0   4  -8     2609.57     2740.19     27.62 o 
   1   4  -8       26.21       20.33      1.64 o 
   2   4  -8      478.56      494.33     21.27 o 
   3   4  -8      570.38      541.60     32.89 o 
   4   4  -8      319.19      329.22     20.51 o 
   5   4  -8      125.13      132.37      7.46 o 
   6   4  -8       64.43       64.11      4.68 o 
   7   4  -8        0.12        0.84      2.50 o 
   8   4  -8        5.50        3.93      2.91 o 
   9   4  -8        5.87        8.11      3.41 o 
   1   5  -8      130.58      126.32      4.94 o 
   2   5  -8      116.64      111.19      6.81 o 
   3   5  -8        1.83        2.58      1.89 o 
   4   5  -8       32.68       38.25      6.27 o 
   5   5  -8      177.79      201.64     19.36 o 
   6   5  -8      194.11      216.11     39.26 o 
   7   5  -8       44.84       48.37     11.29 o 
   8   5  -8       16.22       12.54      3.52 o 
   9   5  -8        8.11        7.14      3.52 o 
   0   6  -8      382.17      375.50     11.49 o 
   1   6  -8       12.98       14.39      3.22 o 
   2   6  -8       23.09       24.37      2.91 o 
   3   6  -8      252.41      261.98     23.32 o 
   4   6  -8      115.05      120.75      6.63 o 
   5   6  -8        7.46        8.01      2.84 o 
   6   6  -8       56.82       58.79      5.38 o 
   7   6  -8       10.15       10.18      4.84 o 
   8   6  -8       38.52       47.51      5.07 o 
   1   7  -8      252.99      271.84      7.36 o 
   2   7  -8      315.95      326.41     21.35 o 
   3   7  -8       39.86       38.57      3.67 o 
   4   7  -8       61.58       64.93      5.91 o 
   5   7  -8      429.40      467.58     46.30 o 
   6   7  -8        6.56        8.12      2.91 o 
   7   7  -8        2.01        3.84      2.75 o 
   8   7  -8        5.79        5.72      3.10 o 
   0   8  -8       57.30       54.48      5.73 o 
   1   8  -8       73.52       64.43      6.81 o 
   2   8  -8      301.56      301.17     22.78 o 
   3   8  -8      113.83      116.17      5.74 o 
   4   8  -8       40.35       44.97      4.18 o 
   5   8  -8        5.06        6.50      2.91 o 
   6   8  -8       10.17       10.32      3.16 o 
   7   8  -8       20.13       21.27      5.20 o 
   8   8  -8        1.89        2.03      2.92 o 
   1   9  -8      151.05      168.49      6.46 o 
   2   9  -8      117.10      114.67      5.70 o 
   3   9  -8       12.32       17.30      3.16 o 
   4   9  -8      115.53      109.38     10.04 o 
   5   9  -8       24.85       26.99      3.87 o 
   6   9  -8        5.89        6.75      3.10 o 
   7   9  -8        3.33        1.68      2.91 o 
   0  10  -8      135.63      111.85      7.89 o 
   1  10  -8        7.89        8.42      2.79 o 
   2  10  -8      141.65      148.06      8.78 o 
   3  10  -8        0.39        0.28      2.24 o 
   4  10  -8       56.38       54.14      4.81 o 
   5  10  -8      110.69       99.62      9.86 o 
   6  10  -8        0.56        1.69      2.75 o 
   7  10  -8        1.01        0.86      3.05 o 
   1  11  -8      160.35      162.24      6.84 o 
   2  11  -8       87.96       87.83      5.44 o 
   3  11  -8       21.45       18.36      3.26 o 
   4  11  -8       17.40       14.02      3.41 o 
   5  11  -8       72.78       73.53      5.56 o 
   6  11  -8       79.56       78.72      6.07 o 
   0  12  -8      122.16      104.31      8.60 o 
   1  12  -8       26.18       23.38      3.80 o 
   2  12  -8       75.63       65.99      6.45 o 
   3  12  -8        1.03        0.51      2.32 o 
   4  12  -8       26.78       19.71      3.67 o 
   5  12  -8       40.25       41.57      4.81 o 
   6  12  -8       12.46        8.23      3.52 o 
   1  13  -8       19.57       20.24      3.67 o 
   2  13  -8       56.38       45.94      5.38 o 
   3  13  -8       31.53       31.47      7.70 o 
   4  13  -8        2.39        3.24      3.01 o 
   5  13  -8       24.32       27.51      4.54 o 
   0  14  -8       19.17       15.41      5.37 o 
   1  14  -8       45.47       48.02      4.94 o 
   2  14  -8        7.96        6.62      3.16 o 
   3  14  -8       64.00       58.03      5.44 o 
   4  14  -8        6.01       10.81      3.52 o 
   1  15  -8        2.09       -1.18      2.65 o 
   2  15  -8       53.11       47.65      5.19 o 
   3  15  -8       35.08       41.31      5.05 o 
   0  16  -8        5.77        5.02      4.66 o 
   1  16  -8       44.04       47.40      5.30 o 
   2   0  -7     3591.67     4006.55    476.12 o 
   4   0  -7      108.61      106.10      6.09 o 
   6   0  -7      283.80      286.32      8.07 o 
   8   0  -7       40.37       40.16      4.68 o 
   0   1  -7     2929.88     3197.39     37.28 o 
   1   1  -7       40.43       53.38      2.12 o 
   2   1  -7     1145.84     1263.67     87.20 o 
   3   1  -7       71.64       81.47      5.95 o 
   4   1  -7       29.82       31.12      1.92 o 
   5   1  -7       83.34       88.07      2.99 o 
   6   1  -7      530.42      547.54     16.23 o 
   7   1  -7       94.00       99.51      3.84 o 
   8   1  -7      459.87      496.27     11.09 o 
   9   1  -7       35.23       35.56      3.26 o 
   1   2  -7      237.35      261.12      9.27 o 
   2   2  -7      806.65      901.61     55.61 o 
   3   2  -7       74.33       77.33      3.52 o 
   4   2  -7      431.66      431.89     17.33 o 
   5   2  -7       21.32       18.88      3.10 o 
   6   2  -7       76.58       73.29      3.13 o 
   7   2  -7      110.96      108.01      4.02 o 
   8   2  -7       13.69       12.94      2.39 o 
   9   2  -7       15.67       16.31      3.09 o 
   0   3  -7     2506.19     2900.49     25.85 o 
   1   3  -7       19.99       23.17      2.05 o 
   2   3  -7      194.08      209.52     12.69 o 
   3   3  -7       35.62       45.63      2.22 o 
   4   3  -7       15.05       13.81      1.55 o 
   5   3  -7      155.15      164.18      4.86 o 
   6   3  -7      157.51      160.34      4.22 o 
   7   3  -7      219.15      245.77      7.30 o 
   8   3  -7       37.81       41.26      5.31 o 
   9   3  -7       17.97       18.87      5.02 o 
   1   4  -7       90.50       77.07      3.38 o 
   2   4  -7       16.52       22.83      2.05 o 
   3   4  -7      224.86      239.02      9.20 o 
   4   4  -7       42.40       42.35      2.63 o 
   5   4  -7      148.49      150.89      6.50 o 
   6   4  -7       88.05       84.00      4.04 o 
   7   4  -7       76.89       83.36      5.44 o 
   8   4  -7        1.99        2.08      2.75 o 
   9   4  -7       14.81       17.82      3.87 o 
   0   5  -7      295.86      338.82     10.05 o 
   1   5  -7      142.52      170.51      5.32 o 
   2   5  -7       82.74      101.39      9.50 o 
   3   5  -7      576.96      639.02     54.44 o 
   4   5  -7      131.37      148.36      9.86 o 
   5   5  -7      167.20      183.70      9.68 o 
   6   5  -7      520.94      473.72     25.13 o 
   7   5  -7       79.15       89.43      5.56 o 
   8   5  -7        8.95       10.35      3.36 o 
   9   5  -7        6.03        9.62      4.12 o 
   1   6  -7      408.46      427.29     12.21 o 
   2   6  -7       18.53       18.27      3.58 o 
   3   6  -7       39.24       44.57      3.67 o 
   4   6  -7        8.10        8.77      2.40 o 
   5   6  -7       23.46       29.12      3.52 o 
   6   6  -7      176.97      177.77     12.91 o 
   7   6  -7       52.61       48.68      6.27 o 
   8   6  -7       11.28       14.04      3.52 o 
   9   6  -7        3.17        5.40      3.26 o 
   0   7  -7       60.72       62.36      5.38 o 
   1   7  -7      278.65      295.61      7.36 o 
   2   7  -7      449.33      455.60     36.27 o 
   3   7  -7      224.27      217.65     11.66 o 
   4   7  -7       35.63       45.00      4.03 o 
   5   7  -7       81.32       82.85     13.44 o 
   6   7  -7       67.30       67.16      6.27 o 
   7   7  -7       11.87       11.88      3.26 o 
   8   7  -7       25.33       24.27      4.03 o 
   1   8  -7       32.95       38.92      3.55 o 
   2   8  -7      147.27      160.02      8.96 o 
   3   8  -7       90.12       95.01      9.68 o 
   4   8  -7      204.04      202.30     12.37 o 
   5   8  -7       59.39       55.74      5.55 o 
   6   8  -7       35.17       32.52      4.13 o 
   7   8  -7       59.43       68.18      6.81 o 
   8   8  -7       39.19       44.43      6.45 o 
   0   9  -7      417.15      426.47     13.28 o 
   1   9  -7       31.28       36.55      3.55 o 
   2   9  -7       13.31       10.04      2.50 o 
   3   9  -7      392.29      408.34     19.74 o 
   4   9  -7       67.85       63.10      4.80 o 
   5   9  -7       43.20       47.38      4.54 o 
   6   9  -7       63.00       69.16      6.45 o 
   7   9  -7       18.08       23.00      4.13 o 
   8   9  -7       17.32       15.71      3.78 o 
   1  10  -7      335.80      324.66     12.38 o 
   2  10  -7       79.31       85.76      7.71 o 
   3  10  -7      170.50      174.75      8.25 o 
   4  10  -7       26.97       30.01      3.80 o 
   5  10  -7       21.97       22.33      3.78 o 
   6  10  -7       44.64       52.65      5.19 o 
   7  10  -7        2.05        0.81      2.91 o 
   0  11  -7       23.70       22.57      4.66 o 
   1  11  -7        1.00        3.38      2.24 o 
   2  11  -7      209.99      196.81      7.22 o 
   3  11  -7       88.47       77.01      6.09 o 
   4  11  -7       86.44       83.87      5.44 o 
   5  11  -7       65.17       71.19      5.44 o 
   6  11  -7      155.07      151.52     15.95 o 
   7  11  -7       12.41        8.24      3.55 o 
   1  12  -7       35.33       41.22      4.31 o 
   2  12  -7       14.15       16.76      3.29 o 
   3  12  -7       27.95       27.68      3.78 o 
   4  12  -7      128.85      127.98      6.71 o 
   5  12  -7       88.79       77.50      5.83 o 
   6  12  -7       13.19       12.59      3.67 o 
   0  13  -7       32.95       27.95      5.38 o 
   1  13  -7       35.71       27.66      3.92 o 
   2  13  -7       20.33       22.57      3.67 o 
   3  13  -7        7.33        9.54      3.26 o 
   4  13  -7      116.95       99.65     13.26 o 
   5  13  -7        3.02        5.02      3.04 o 
   6  13  -7        3.51        1.63      3.01 o 
   1  14  -7      142.69      132.46      6.84 o 
   2  14  -7       85.09       90.86     10.04 o 
   3  14  -7      111.73      115.08      6.58 o 
   4  14  -7       21.22       24.01      4.17 o 
   5  14  -7       61.40       68.93      5.81 o 
   0  15  -7       48.06       48.38      7.17 o 
   1  15  -7       45.28       48.82      5.05 o 
   2  15  -7       98.16       94.47      6.32 o 
   3  15  -7        6.89        6.13      3.16 o 
   4  15  -7       26.09       21.17      4.13 o 
   1  16  -7        1.79        1.11      2.75 o 
   2  16  -7       33.26       38.50      4.94 o 
   0   0  -6     2030.07     2403.11     18.21 o 
   2   0  -6        5.10        6.09      1.27 o 
   4   0  -6     2355.74     2351.15    135.96 o 
   6   0  -6     1238.00     1284.62     22.52 o 
   8   0  -6      108.48      107.84      6.63 o 
  10   0  -6        0.43        2.97      3.01 o 
   1   1  -6      777.96      866.94     42.45 o 
   2   1  -6       75.12      121.50      7.92 o 
   3   1  -6      245.44      218.68     13.62 o 
   4   1  -6      348.73      371.27     16.26 o 
   5   1  -6       94.22      105.08      3.18 o 
   6   1  -6       25.62       29.30      2.33 o 
   7   1  -6      266.47      280.95      5.78 o 
   8   1  -6      117.98      130.97      4.92 o 
   9   1  -6       32.87       36.45      3.18 o 
  10   1  -6       10.93        8.88      2.85 o 
   0   2  -6      835.43      738.08     18.03 o 
   1   2  -6     1111.67     1211.15     59.13 o 
   2   2  -6      135.39      184.62     10.35 o 
   3   2  -6      530.18      468.77     33.47 o 
   4   2  -6      200.41      203.32      6.76 o 
   5   2  -6      113.09      112.09      3.42 o 
   6   2  -6      179.23      180.21      4.38 o 
   7   2  -6      130.52      131.14      4.24 o 
   8   2  -6      109.47      108.62      4.30 o 
   9   2  -6       17.56       20.45      3.17 o 
  10   2  -6       33.13       32.27      3.84 o 
   1   3  -6     1359.24     1370.51     61.72 o 
   2   3  -6      685.29      756.53     37.82 o 
   3   3  -6       62.48       64.86      4.05 o 
   4   3  -6      109.13      106.56      2.87 o 
   5   3  -6       27.57       28.27      1.96 o 
   6   3  -6       17.37       16.89      1.99 o 
   7   3  -6       91.41       90.10      4.34 o 
   8   3  -6       19.93       26.61      4.41 o 
   9   3  -6        4.70        2.77      2.44 o 
   0   4  -6     2448.62     2472.22     24.04 o 
   1   4  -6     1325.78     1553.65     86.94 o 
   2   4  -6     1006.80      970.63     43.77 o 
   3   4  -6       30.17       43.44      3.06 o 
   4   4  -6        5.93        6.83      1.26 o 
   5   4  -6       18.54       17.99      2.85 o 
   6   4  -6      116.77      124.89      5.70 o 
   7   4  -6      277.01      288.46     16.14 o 
   8   4  -6        3.96        3.64      2.30 o 
   9   4  -6       27.16       27.40      3.59 o 
   1   5  -6      952.02     1055.54     60.92 o 
   2   5  -6      485.75      479.72     42.22 o 
   3   5  -6       86.58       87.56     10.22 o 
   4   5  -6      110.13      110.48     15.45 o 
   5   5  -6       63.90       67.55      3.15 o 
   6   5  -6       89.34       87.90      6.65 o 
   7   5  -6      443.83      456.86     15.05 o 
   8   5  -6        4.42        5.34      3.01 o 
   9   5  -6       46.95       56.83      5.44 o 
   0   6  -6      289.72      291.80      9.33 o 
   1   6  -6      754.01      851.16     30.23 o 
   2   6  -6      204.76      236.33     20.27 o 
   3   6  -6      671.28      751.61     83.60 o 
   4   6  -6      107.75      121.32     18.64 o 
   5   6  -6       28.32       31.59      3.52 o 
   6   6  -6       37.59       40.61      4.03 o 
   7   6  -6       19.50       22.05      3.78 o 
   8   6  -6      119.92      124.43     10.39 o 
   9   6  -6       33.28       40.62      4.90 o 
   1   7  -6      100.68      101.58      3.13 o 
   2   7  -6      195.47      177.52     10.58 o 
   3   7  -6      179.91      155.96     17.21 o 
   4   7  -6      291.25      305.67     30.68 o 
   5   7  -6      301.00      302.29     31.93 o 
   6   7  -6       28.56       31.86      3.80 o 
   7   7  -6       56.02       47.38      8.78 o 
   8   7  -6       14.05       17.49      3.70 o 
   9   7  -6        4.18        6.09      3.36 o 
   0   8  -6       64.21       62.01      5.38 o 
   1   8  -6      263.68      276.18     14.89 o 
   2   8  -6      211.18      216.94     12.73 o 
   3   8  -6      130.42      142.52     10.76 o 
   4   8  -6      497.83      489.40     33.21 o 
   5   8  -6      121.45      123.53      7.17 o 
   6   8  -6      132.50      143.40     14.52 o 
   7   8  -6       72.30       73.79      8.42 o 
   8   8  -6       28.59       28.26      4.43 o 
   1   9  -6      132.12      148.18      5.70 o 
   2   9  -6       28.26       26.34      3.01 o 
   3   9  -6      210.88      222.08     17.75 o 
   4   9  -6       43.07       46.66      4.84 o 
   5   9  -6       27.00       27.06      5.55 o 
   6   9  -6        7.55        4.92      2.84 o 
   7   9  -6       22.94       29.87      4.29 o 
   8   9  -6        1.30        0.91      2.87 o 
   0  10  -6      211.04      202.27      9.68 o 
   1  10  -6       21.60       19.35      3.04 o 
   2  10  -6      186.11      196.97      6.72 o 
   3  10  -6       77.94       70.70      6.99 o 
   4  10  -6      114.88      110.58      9.50 o 
   5  10  -6       27.39       28.11      4.03 o 
   6  10  -6      130.89      147.19     18.46 o 
   7  10  -6       30.27       36.58      4.84 o 
   8  10  -6        2.40        2.89      3.26 o 
   1  11  -6       69.18       65.51      6.45 o 
   2  11  -6       89.83       82.90      5.07 o 
   3  11  -6      381.76      399.74     18.84 o 
   4  11  -6      165.81      176.41      9.50 o 
   5  11  -6      250.91      247.40     25.10 o 
   6  11  -6       33.23       47.07      5.05 o 
   7  11  -6       27.91       35.31      7.35 o 
   0  12  -6      121.76      117.58      8.24 o 
   1  12  -6      132.55      122.89     12.91 o 
   2  12  -6      110.08      113.58     12.37 o 
   3  12  -6      332.21      300.06     24.93 o 
   4  12  -6      161.82      155.40      7.08 o 
   5  12  -6       66.03       67.17      5.44 o 
   6  12  -6       26.39       25.95      4.13 o 
   7  12  -6       24.70       27.33      4.54 o 
   1  13  -6       24.96       24.91      3.80 o 
   2  13  -6       38.96       40.49      4.31 o 
   3  13  -6       74.81       72.85      5.91 o 
   4  13  -6       67.63       74.21      5.56 o 
   5  13  -6       14.57       13.08      3.67 o 
   6  13  -6       31.28       34.13      4.79 o 
   0  14  -6       92.07       87.45      8.24 o 
   1  14  -6       34.59       39.23      4.43 o 
   2  14  -6       32.77       30.18      4.30 o 
   3  14  -6       48.80       48.78      9.50 o 
   4  14  -6       33.25       33.12      4.43 o 
   5  14  -6       51.20       57.05     11.83 o 
   1  15  -6       11.56       13.95      3.41 o 
   2  15  -6        7.77       13.07      3.41 o 
   3  15  -6       14.40       16.23      3.78 o 
   4  15  -6       11.68        8.83      3.52 o 
   0  16  -6       27.44       21.14      5.73 o 
   1  16  -6       27.96       24.83      4.17 o 
   2  16  -6        2.67        3.32      2.91 o 
   3  16  -6        5.97        3.94      3.16 o 
   1  17  -6        8.40        6.09      3.26 o 
   2   0  -5     1172.67     1368.14    120.27 o 
   4   0  -5      690.92      699.74     20.69 o 
   6   0  -5      591.99      598.16     10.41 o 
   8   0  -5      202.72      234.10      8.10 o 
  10   0  -5       16.88       16.12      5.73 o 
   0   1  -5     8985.18    10079.25    166.67 o 
   1   1  -5      554.29      602.66     33.11 o 
   2   1  -5     1377.65     1541.43     74.57 o 
   3   1  -5      719.31      696.43     22.51 o 
   4   1  -5      993.82     1017.73     23.31 o 
   5   1  -5      121.79      120.69      5.64 o 
   6   1  -5      880.99      937.28     15.37 o 
   7   1  -5       36.57       36.64      3.26 o 
   8   1  -5       59.13       65.07      3.45 o 
   9   1  -5        0.27       -1.06      2.11 o 
  10   1  -5       12.81       15.07      3.72 o 
   1   2  -5     1388.51     1532.62     76.10 o 
   2   2  -5     1294.35     1379.94     57.24 o 
   3   2  -5      699.17      730.34     23.66 o 
   4   2  -5     1684.94     1793.04     43.13 o 
   5   2  -5      519.65      508.90     10.22 o 
   6   2  -5      208.24      204.27      7.56 o 
   7   2  -5       47.25       52.72      3.52 o 
   8   2  -5        3.77        2.89      2.26 o 
   9   2  -5       50.22       45.04      5.18 o 
  10   2  -5       12.00       10.89      3.24 o 
   0   3  -5      595.78      606.41     10.44 o 
   1   3  -5      223.58      223.59     11.75 o 
   2   3  -5      279.55      305.05     17.91 o 
   3   3  -5      471.61      507.28     20.17 o 
   4   3  -5      309.24      328.31     14.35 o 
   5   3  -5       28.13       21.20      2.00 o 
   6   3  -5       56.16       57.29      2.80 o 
   7   3  -5       30.39       33.13      3.67 o 
   8   3  -5       66.12       52.73      8.77 o 
   9   3  -5       11.54        9.62      2.67 o 
  10   3  -5        3.34        3.58      2.64 o 
   1   4  -5     1692.77     1722.26     96.70 o 
   2   4  -5      330.16      379.37     35.69 o 
   3   4  -5     1331.58     1407.34    101.98 o 
   4   4  -5       78.94       83.18      4.05 o 
   5   4  -5        2.41        2.60      1.42 o 
   6   4  -5       70.66       71.07      3.47 o 
   7   4  -5       14.83       14.60      3.02 o 
   8   4  -5       27.02       25.76      3.64 o 
   9   4  -5       10.24       10.17      2.81 o 
  10   4  -5        0.85       -0.20      2.42 o 
   0   5  -5      695.77      780.29     13.32 o 
   1   5  -5      225.19      265.74     17.76 o 
   2   5  -5        9.51        6.55      1.79 o 
   3   5  -5      380.59      332.92     29.29 o 
   4   5  -5      130.14      123.21      9.43 o 
   5   5  -5       17.26       18.59      2.11 o 
   6   5  -5       90.41       86.59      4.60 o 
   7   5  -5      164.95      164.61      5.42 o 
   8   5  -5      121.55      129.82      6.58 o 
   9   5  -5       63.08       69.42     12.36 o 
   1   6  -5      117.80      136.42      6.99 o 
   2   6  -5      115.57      114.54     14.70 o 
   3   6  -5      179.65      191.89     17.07 o 
   4   6  -5       33.46       33.01      3.28 o 
   5   6  -5       65.95       55.44      4.03 o 
   6   6  -5      217.59      196.55     11.91 o 
   7   6  -5       83.97       97.47      9.46 o 
   8   6  -5        1.66        3.52      2.91 o 
   9   6  -5       84.03       96.29      6.57 o 
   0   7  -5       67.97       75.24      2.98 o 
   1   7  -5      318.97      361.73      5.85 o 
   2   7  -5      340.05      344.82     25.67 o 
   3   7  -5      798.81      840.77     58.29 o 
   4   7  -5       95.66      118.20     10.75 o 
   5   7  -5      115.10      116.75     16.67 o 
   6   7  -5      141.11      137.36     21.33 o 
   7   7  -5       78.35       76.82      5.44 o 
   8   7  -5       18.39       18.66      3.80 o 
   9   7  -5        4.89        2.65      3.76 o 
   1   8  -5     1044.40     1051.00     26.56 o 
   2   8  -5      370.75      374.85     16.87 o 
   3   8  -5       69.19       85.90      8.24 o 
   4   8  -5      148.84      155.86     13.80 o 
   5   8  -5      553.44      568.79     65.72 o 
   6   8  -5       11.53       13.42      3.10 o 
   7   8  -5       64.96       64.22      5.19 o 
   8   8  -5       27.22       32.89      5.73 o 
   9   8  -5        4.70        6.09      5.37 o 
   0   9  -5      332.96      342.76     11.13 o 
   1   9  -5      265.80      262.01      5.12 o 
   2   9  -5       61.87       52.17      2.84 o 
   3   9  -5      361.01      351.11     21.53 o 
   4   9  -5      118.77      111.73     17.21 o 
   5   9  -5        4.15        5.78      2.58 o 
   6   9  -5      193.12      191.71     11.47 o 
   7   9  -5       10.52        7.61      3.10 o 
   8   9  -5        3.38        2.82      3.40 o 
   1  10  -5      354.33      388.59     12.46 o 
   2  10  -5      649.97      657.17     24.80 o 
   3  10  -5       60.24       57.49      4.26 o 
   4  10  -5       29.53       30.52      3.67 o 
   5  10  -5       79.87       85.60      5.41 o 
   6  10  -5       77.45       79.58     10.57 o 
   7  10  -5        1.80        5.30      3.10 o 
   8  10  -5        6.42        5.79      3.26 o 
   0  11  -5      135.90      134.44      8.25 o 
   1  11  -5      177.40      166.14      6.21 o 
   2  11  -5       84.79      103.16      5.56 o 
   3  11  -5       91.05       88.69      3.95 o 
   4  11  -5       48.16       41.47      3.32 o 
   5  11  -5       89.58       89.62      8.24 o 
   6  11  -5      154.53      160.57     13.80 o 
   7  11  -5       33.68       37.89      4.79 o 
   8  11  -5       66.26       68.89      6.07 o 
   1  12  -5      154.28      128.80      7.17 o 
   2  12  -5      367.84      372.41     15.61 o 
   3  12  -5      125.88      136.48     16.67 o 
   4  12  -5       60.34       59.29      3.84 o 
   5  12  -5       86.93       95.20      6.07 o 
   6  12  -5        6.44        1.65      2.84 o 
   7  12  -5       37.93       44.78      6.45 o 
   0  13  -5      181.90      168.16      9.68 o 
   1  13  -5       69.27       56.76      4.68 o 
   2  13  -5      187.15      164.81      6.97 o 
   3  13  -5       76.99       75.59      6.81 o 
   4  13  -5       84.94       87.42     13.62 o 
   5  13  -5        2.61        3.75      2.18 o 
   6  13  -5       67.46       64.32      4.60 o 
   1  14  -5      114.09      108.03      5.95 o 
   2  14  -5      112.62      113.20     13.26 o 
   3  14  -5      232.57      235.57     15.06 o 
   4  14  -5       31.00       32.42      4.43 o 
   5  14  -5       39.20       38.27      4.79 o 
   6  14  -5       15.24       11.87      3.78 o 
   0  15  -5       29.69       33.32      6.09 o 
   1  15  -5       67.57       64.77      5.32 o 
   2  15  -5        9.93       12.53      3.41 o 
   3  15  -5        1.71        3.73      4.48 o 
   4  15  -5       40.82       41.89      4.94 o 
   5  15  -5       36.00       47.33      5.19 o 
   1  16  -5        7.69        6.82      3.10 o 
   2  16  -5       71.20       69.28      5.56 o 
   3  16  -5        1.05       -0.14      2.65 o 
   4  16  -5       19.83       22.78      4.31 o 
   0  17  -5      107.64      103.94      9.32 o 
   1  17  -5        0.03        1.43      2.79 o 
   2  17  -5       39.09       34.29      5.91 o 
   0   0  -4    56101.26    61261.14    466.05 o 
   2   0  -4     6585.14     6884.40    454.93 o 
   4   0  -4     1658.73     1825.73     67.73 o 
   6   0  -4       57.81       68.13      4.05 o 
   8   0  -4      126.73      141.40      6.46 o 
  10   0  -4       35.00       27.95      6.45 o 
   1   1  -4     2912.06     3154.12    154.90 o 
   2   1  -4      981.49      929.94     34.54 o 
   3   1  -4     1079.04      988.12     25.81 o 
   4   1  -4     1368.19     1371.19     24.03 o 
   5   1  -4      480.14      503.17      9.70 o 
   6   1  -4      438.00      450.54      8.34 o 
   7   1  -4       52.24       57.60      3.00 o 
   8   1  -4       66.45       71.33      3.58 o 
   9   1  -4        7.10        9.17      2.55 o 
  10   1  -4       27.92       27.54      3.58 o 
   0   2  -4    12238.09    13045.87   1159.61 o 
   1   2  -4      230.83      245.49     13.17 o 
   2   2  -4      709.37      704.53     25.55 o 
   3   2  -4      565.56      638.18     19.02 o 
   4   2  -4      239.47      225.00      6.99 o 
   5   2  -4       58.51       56.33      2.45 o 
   6   2  -4       36.59       34.70      2.90 o 
   7   2  -4       15.99       17.70      2.74 o 
   8   2  -4       61.71       59.62      3.85 o 
   9   2  -4       29.76       35.45      5.75 o 
  10   2  -4       37.80       41.04      4.07 o 
   1   3  -4     1188.42     1270.40     59.56 o 
   2   3  -4     1330.61     1316.97     72.81 o 
   3   3  -4      631.08      641.54     32.47 o 
   4   3  -4      721.84      740.26     17.45 o 
   5   3  -4      101.89       97.45      3.42 o 
   6   3  -4       17.50       15.54      2.13 o 
   7   3  -4       16.66       18.57      2.55 o 
   8   3  -4        8.18       10.09      2.55 o 
   9   3  -4       21.73       23.67      3.22 o 
  10   3  -4        4.04        3.71      2.58 o 
   0   4  -4      314.71      386.25      8.62 o 
   1   4  -4      132.90      143.21      7.35 o 
   2   4  -4      715.50      597.76    134.83 o 
   3   4  -4      353.80      377.10     39.11 o 
   4   4  -4     1168.96     1125.95     83.25 o 
   5   4  -4       69.83       67.07      8.44 o 
   6   4  -4      114.29      117.89      4.25 o 
   7   4  -4      219.22      230.18      9.56 o 
   8   4  -4      334.41      334.78      7.72 o 
   9   4  -4       31.56       30.14      3.58 o 
  10   4  -4        7.22        4.79      2.79 o 
   1   5  -4      784.73      896.01     52.81 o 
   2   5  -4     1373.56     1351.76    113.04 o 
   3   5  -4      105.59      108.31     10.22 o 
   4   5  -4      100.54       90.22      5.27 o 
   5   5  -4       98.75       97.33      7.31 o 
   6   5  -4       72.33       63.43      3.72 o 
   7   5  -4      451.46      421.70     28.27 o 
   8   5  -4       77.49       87.58      7.55 o 
   9   5  -4      127.09      134.39      5.82 o 
  10   5  -4        1.63        0.28      2.41 o 
   0   6  -4     3325.05     3776.45     96.45 o 
   1   6  -4     2567.28     2589.05     86.27 o 
   2   6  -4       85.03       90.77      7.84 o 
   3   6  -4      822.40      769.67     56.63 o 
   4   6  -4       42.64       42.70      2.88 o 
   5   6  -4       89.31       92.13      6.67 o 
   6   6  -4      214.75      219.06     17.34 o 
   7   6  -4       47.09       41.02      6.63 o 
   8   6  -4       36.51       34.42      4.56 o 
   9   6  -4       13.23       14.10      3.07 o 
   1   7  -4      145.79      172.78      6.52 o 
   2   7  -4      138.74      142.17     12.29 o 
   3   7  -4       88.18       88.99      9.23 o 
   4   7  -4       24.95       31.46      2.80 o 
   5   7  -4       53.56       47.85      3.00 o 
   6   7  -4      114.41      115.39      6.92 o 
   7   7  -4      393.48      396.79     10.39 o 
   8   7  -4        9.63       12.70      2.81 o 
   9   7  -4       40.34       40.40      5.05 o 
   0   8  -4       45.25       36.48      2.75 o 
   1   8  -4      281.89      296.30      6.11 o 
   2   8  -4      142.38      157.72      5.21 o 
   3   8  -4       67.98       68.22      3.94 o 
   4   8  -4      365.14      347.05     27.92 o 
   5   8  -4       80.13       81.47      8.42 o 
   6   8  -4      214.40      199.52      7.34 o 
   7   8  -4       82.92       90.45      5.91 o 
   8   8  -4       35.28       38.74      4.79 o 
   9   8  -4       25.33       24.72      4.54 o 
   1   9  -4      479.14      498.31      7.47 o 
   2   9  -4       26.78       23.32      1.69 o 
   3   9  -4       96.85       84.40      6.04 o 
   4   9  -4       65.26       60.12      9.14 o 
   5   9  -4      317.76      344.47     27.80 o 
   6   9  -4       80.51       81.55     17.02 o 
   7   9  -4       41.86       35.69      4.43 o 
   8   9  -4       63.38       66.55      5.66 o 
   9   9  -4       26.56       28.44      8.42 o 
   0  10  -4      644.60      765.45     35.05 o 
   1  10  -4      267.85      268.55      4.47 o 
   2  10  -4      262.91      271.52     12.42 o 
   3  10  -4      103.73       92.44      6.58 o 
   4  10  -4       10.37       11.23      3.58 o 
   5  10  -4      154.43      172.39     13.62 o 
   6  10  -4       33.45       40.91      4.39 o 
   7  10  -4       38.63       42.33      5.91 o 
   8  10  -4        3.13        3.15      3.10 o 
   1  11  -4      491.59      489.44     12.70 o 
   2  11  -4      139.49      139.85      5.84 o 
   3  11  -4      233.26      232.40     12.00 o 
   4  11  -4      252.83      235.56     16.30 o 
   5  11  -4       83.54       89.47      8.78 o 
   6  11  -4       22.63       30.09      4.13 o 
   7  11  -4       18.71       21.69      4.66 o 
   8  11  -4        6.74        5.81      3.36 o 
   0  12  -4      202.35      211.94     10.04 o 
   1  12  -4       49.88       53.60      3.38 o 
   2  12  -4       71.15       74.55      3.77 o 
   3  12  -4      255.35      247.48     11.33 o 
   4  12  -4       80.30       80.08      4.13 o 
   5  12  -4       13.40       13.81      2.65 o 
   6  12  -4      125.76      121.15     13.62 o 
   7  12  -4       24.99       22.82      6.09 o 
   1  13  -4      208.57      219.60      9.68 o 
   2  13  -4      661.70      616.86     29.87 o 
   3  13  -4       23.94       23.28      2.96 o 
   4  13  -4       92.31       91.72      4.60 o 
   5  13  -4       16.89       19.07      3.31 o 
   6  13  -4       44.54       44.44      3.93 o 
   7  13  -4       51.20       46.37      5.55 o 
   0  14  -4       33.69       33.33      5.73 o 
   1  14  -4      430.39      405.41     17.58 o 
   2  14  -4       21.65       26.44      6.45 o 
   3  14  -4        2.41        3.94      2.75 o 
   4  14  -4       13.52        9.80      2.58 o 
   5  14  -4      154.77      160.32      6.13 o 
   6  14  -4       28.50       29.36      3.71 o 
   1  15  -4        8.63        7.94      3.16 o 
   2  15  -4       77.11       78.05      5.56 o 
   3  15  -4       69.75       60.66      5.15 o 
   4  15  -4       11.52       10.55      3.41 o 
   5  15  -4       27.79       28.93      4.29 o 
   0  16  -4       20.81       13.62      4.66 o 
   1  16  -4        0.89       -1.43      2.53 o 
   2  16  -4        7.22        5.22      3.94 o 
   3  16  -4       43.02       42.17      4.79 o 
   4  16  -4       10.04        5.25      3.10 o 
   1  17  -4       25.75       25.60      4.17 o 
   2  17  -4       23.93       19.78      3.92 o 
   3  17  -4       22.15       28.53      4.43 o 
   2   0  -3    11768.54    11688.83    134.02 o 
   4   0  -3      178.72      195.52      4.82 o 
   6   0  -3      307.58      366.86     17.94 o 
   8   0  -3      270.70      297.98     15.42 o 
  10   0  -3       19.48       20.07      5.73 o 
   0   1  -3    12918.81    14858.25    746.71 o 
   1   1  -3      847.83      896.36     31.18 o 
   2   1  -3     1044.52     1031.28     31.65 o 
   3   1  -3      894.67      885.45     18.45 o 
   4   1  -3      545.16      543.56     11.63 o 
   5   1  -3      472.86      504.79      6.01 o 
   6   1  -3      201.61      207.62      4.38 o 
   7   1  -3       56.75       60.10      2.95 o 
   8   1  -3      140.42      141.63      5.24 o 
   9   1  -3       13.41       15.13      2.75 o 
  10   1  -3        5.05        7.30      3.41 o 
   2   2  -3     7714.29     7334.08    540.90 o 
   3   2  -3       47.32       50.58      1.74 o 
   4   2  -3      866.19      830.57     34.17 o 
   5   2  -3      134.92      130.48      4.52 o 
   6   2  -3      197.40      200.23      5.33 o 
   7   2  -3       12.51       14.78      2.26 o 
   8   2  -3        8.49        8.55      2.34 o 
   9   2  -3       29.03       25.94      3.24 o 
  10   2  -3        2.38        1.81      2.71 o 
   0   3  -3     2898.05     3081.92     21.11 o 
   1   3  -3     1106.40     1190.44     79.42 o 
   2   3  -3     1686.42     1526.19    133.61 o 
   3   3  -3      157.54      147.16     11.01 o 
   4   3  -3       35.79       23.24      6.38 o 
   5   3  -3       42.41       42.05      3.43 o 
   6   3  -3      182.56      192.78      8.43 o 
   7   3  -3      144.45      140.98      4.81 o 
   8   3  -3      130.75      131.36      9.50 o 
   9   3  -3       71.01       74.81      4.41 o 
  10   3  -3       41.47       49.73      5.30 o 
   1   4  -3     1743.73     1899.58    104.19 o 
   2   4  -3     1153.07     1062.38     85.50 o 
   3   4  -3      103.21       94.05      7.97 o 
   4   4  -3      431.64      402.32     31.85 o 
   5   4  -3       67.43       76.55      4.60 o 
   6   4  -3       49.03       40.83      9.78 o 
   7   4  -3       25.74       23.16      3.66 o 
   8   4  -3       36.56       37.28      3.44 o 
   9   4  -3       35.16       39.68      3.86 o 
  10   4  -3       19.21       17.39      3.30 o 
   0   5  -3     1836.84     1905.16     11.17 o 
   1   5  -3      242.04      238.24     10.96 o 
   2   5  -3     1882.91     2013.53    134.84 o 
   3   5  -3      174.68      200.15     15.81 o 
   4   5  -3      216.64      223.01     13.82 o 
   5   5  -3      643.10      551.88     34.56 o 
   6   5  -3      414.46      389.30     20.86 o 
   7   5  -3       28.47       24.65      5.04 o 
   8   5  -3      285.43      276.83     16.14 o 
   9   5  -3      121.00      127.15      5.57 o 
  10   5  -3        6.23        3.98      2.53 o 
   1   6  -3     7511.82     7986.79    262.50 o 
   2   6  -3      898.92      902.48     47.26 o 
   3   6  -3      298.04      311.66     20.75 o 
   4   6  -3      333.77      301.54     19.12 o 
   5   6  -3      116.79      114.46      5.89 o 
   6   6  -3       49.00       44.14      4.41 o 
   7   6  -3      155.20      157.08      9.79 o 
   8   6  -3       18.77       16.58      4.57 o 
   9   6  -3       83.53       89.03      6.20 o 
  10   6  -3        6.55        9.96      2.98 o 
   0   7  -3      467.52      507.08      6.82 o 
   1   7  -3      813.38      918.72     24.85 o 
   2   7  -3      226.53      285.62     20.13 o 
   3   7  -3      365.80      378.00     32.48 o 
   4   7  -3      248.75      262.95     10.31 o 
   5   7  -3      377.73      362.22     10.48 o 
   6   7  -3      203.00      175.80     10.04 o 
   7   7  -3      128.17      125.22      6.99 o 
   8   7  -3      108.04      110.16      8.31 o 
   9   7  -3       70.45       81.05      6.17 o 
   1   8  -3      830.26      866.31     24.22 o 
   2   8  -3      190.51      190.86     13.73 o 
   3   8  -3        3.06        0.60      1.16 o 
   4   8  -3      135.78      136.56      9.88 o 
   5   8  -3       40.96       40.26      2.85 o 
   6   8  -3        3.33        4.05      1.92 o 
   7   8  -3       89.57       80.98      4.91 o 
   8   8  -3       43.56       47.26      4.00 o 
   9   8  -3        9.19       13.78      3.70 o 
   0   9  -3      580.17      565.24      8.28 o 
   1   9  -3      557.71      567.13     11.52 o 
   2   9  -3      234.77      250.09      7.56 o 
   3   9  -3      342.67      351.02     23.86 o 
   4   9  -3       75.69       75.32      6.69 o 
   5   9  -3      359.80      356.49     26.85 o 
   6   9  -3       50.25       48.56      3.57 o 
   7   9  -3        7.39        4.64      3.01 o 
   8   9  -3       68.10       71.58      6.63 o 
   9   9  -3        7.22       10.70      3.78 o 
   1  10  -3      197.99      205.90      4.10 o 
   2  10  -3      497.42      483.58     10.25 o 
   3  10  -3      224.02      221.92     10.59 o 
   4  10  -3       13.15       15.06      2.26 o 
   5  10  -3      230.74      227.69     12.25 o 
   6  10  -3       38.63       40.42      6.45 o 
   7  10  -3       36.62       32.95      4.48 o 
   8  10  -3        2.51        5.68      3.18 o 
   0  11  -3      838.55      861.12     15.29 o 
   1  11  -3      231.35      239.76      4.60 o 
   2  11  -3       47.92       44.61      2.59 o 
   3  11  -3       23.80       22.98      2.09 o 
   4  11  -3      105.24      100.21      7.31 o 
   5  11  -3       82.16       88.87      8.60 o 
   6  11  -3      604.25      642.84     61.94 o 
   7  11  -3       14.89       15.06      6.27 o 
   8  11  -3       14.68       15.23      3.87 o 
   1  12  -3       85.27       82.71      3.26 o 
   2  12  -3      221.06      197.79      4.71 o 
   3  12  -3       14.06       14.61      2.39 o 
   4  12  -3       59.63       51.15      3.64 o 
   5  12  -3       19.29       19.64      2.86 o 
   6  12  -3       29.06       29.92      9.32 o 
   7  12  -3       48.39       50.45      5.15 o 
   0  13  -3      476.48      450.20     12.03 o 
   1  13  -3      125.29      126.02      4.86 o 
   2  13  -3       28.49       33.45      3.09 o 
   3  13  -3       40.99       37.49      3.30 o 
   4  13  -3      101.23       95.52      4.68 o 
   5  13  -3      175.77      186.99      7.99 o 
   6  13  -3       21.73       30.09      3.56 o 
   7  13  -3       12.52       15.48      3.07 o 
   1  14  -3       38.00       41.30      3.38 o 
   2  14  -3      191.78      187.95      6.32 o 
   3  14  -3      540.53      533.80     19.39 o 
   4  14  -3       58.77       57.46      4.06 o 
   5  14  -3       46.18       42.87      3.85 o 
   6  14  -3        8.76        8.09      2.81 o 
   0  15  -3       71.89       74.54      7.53 o 
   1  15  -3       25.79       23.65      3.67 o 
   2  15  -3       80.62       73.60      4.34 o 
   3  15  -3       49.33       57.22      4.07 o 
   4  15  -3       20.19       21.31      3.24 o 
   5  15  -3       86.81       96.15      5.24 o 
   1  16  -3        6.89        3.93      2.91 o 
   2  16  -3        1.80        3.94      2.75 o 
   3  16  -3       19.92       16.82      3.67 o 
   4  16  -3        8.11        4.98      2.74 o 
   0  17  -3       24.42       18.99      5.37 o 
   1  17  -3       11.70       15.43      3.55 o 
   2  17  -3      114.57      107.70      6.99 o 
   3  17  -3        7.01        7.50      3.41 o 
   1  18  -3       33.29       31.80      5.37 o 
   0   0  -2    15537.72    17040.63    213.36 o 
   2   0  -2    19421.00    18869.77    643.69 o 
   4   0  -2       55.72       63.82      3.04 o 
   6   0  -2      124.42      134.80      6.45 o 
   8   0  -2        5.72       10.39      3.94 o 
  10   0  -2       16.02       20.07      5.73 o 
   1   1  -2     3390.76     3294.84    169.32 o 
   2   1  -2     1908.54     1909.50     27.87 o 
   3   1  -2      744.76      732.25     11.96 o 
   4   1  -2     1684.10     1890.38     27.87 o 
   5   1  -2     1054.98     1050.56     43.34 o 
   6   1  -2       45.44       48.08      2.41 o 
   7   1  -2       75.08       71.53      5.44 o 
   8   1  -2      293.43      318.11      7.32 o 
   9   1  -2       31.74       33.53      4.31 o 
  10   1  -2      123.50      138.28      7.35 o 
   0   2  -2     2522.80     2946.73     18.32 o 
   1   2  -2     2791.84     3011.44    176.96 o 
   2   2  -2     3264.48     3028.15    147.86 o 
   3   2  -2       14.56       16.16      1.11 o 
   4   2  -2     1126.01     1071.62     44.04 o 
   5   2  -2       32.78       28.15      6.87 o 
   6   2  -2       54.47       52.06      3.76 o 
   7   2  -2      107.11      124.29      4.47 o 
   8   2  -2       37.86       33.07      3.17 o 
   9   2  -2       14.51       17.30      2.82 o 
  10   2  -2        7.57        9.05      3.41 o 
   1   3  -2    15448.89    16138.12    252.47 o 
   2   3  -2     1598.56     1484.26     99.07 o 
   3   3  -2       46.89       45.32      3.34 o 
   4   3  -2      160.62      166.59     10.95 o 
   5   3  -2      245.43      260.47     19.54 o 
   6   3  -2      342.29      365.46     17.03 o 
   7   3  -2      221.53      246.39     20.80 o 
   8   3  -2      107.69      123.00      5.84 o 
   9   3  -2       33.41       38.72      3.64 o 
  10   3  -2       22.61       26.05      3.48 o 
   0   4  -2     3436.69     3595.57     23.45 o 
   1   4  -2     2060.25     2278.32    129.27 o 
   2   4  -2     1019.07      952.65     56.26 o 
   3   4  -2       57.67       68.92      5.09 o 
   4   4  -2      281.39      288.84     19.23 o 
   5   4  -2      442.19      394.96     21.53 o 
   6   4  -2      259.93      267.14     16.60 o 
   7   4  -2       80.96       80.19      5.77 o 
   8   4  -2      117.27      124.65      9.32 o 
   9   4  -2       65.89       67.16      4.34 o 
  10   4  -2       10.31       10.81      2.93 o 
   1   5  -2       22.19       23.14      1.65 o 
   2   5  -2      230.32      241.80     15.79 o 
   3   5  -2     1709.55     1621.26     84.45 o 
   4   5  -2     1016.68      958.49     53.05 o 
   5   5  -2      106.85       92.55      6.41 o 
   6   5  -2       17.45       17.05      2.20 o 
   7   5  -2      319.45      305.19     21.03 o 
   8   5  -2       42.92       37.84      3.38 o 
   9   5  -2       60.73       69.21     11.83 o 
  10   5  -2        5.35        7.33      2.85 o 
   0   6  -2      170.46      172.52      3.88 o 
   1   6  -2       77.90       76.47      2.23 o 
   2   6  -2     1974.42     2049.52    110.77 o 
   3   6  -2      865.03      787.72     46.13 o 
   4   6  -2      118.79      117.20      8.53 o 
   5   6  -2      104.80      104.82      8.16 o 
   6   6  -2      153.55      153.99     10.44 o 
   7   6  -2       46.57       49.38      3.51 o 
   8   6  -2       30.83       29.48      3.21 o 
   9   6  -2        3.69        3.57      2.08 o 
  10   6  -2       22.49       24.81      4.03 o 
   1   7  -2      265.43      295.25     11.14 o 
   2   7  -2       64.57       68.91      5.85 o 
   3   7  -2     1108.36     1078.40     72.09 o 
   4   7  -2      145.14      167.19      6.15 o 
   5   7  -2      127.85      117.81      8.48 o 
   6   7  -2      245.97      225.19      9.06 o 
   7   7  -2      114.01       96.16      5.01 o 
   8   7  -2       74.87       75.71      4.39 o 
   9   7  -2       64.61       70.71      4.65 o 
   0   8  -2      611.60      610.11     11.69 o 
   1   8  -2       80.49       73.25      2.41 o 
   2   8  -2      214.56      183.05      5.28 o 
   3   8  -2      417.29      381.93     20.44 o 
   4   8  -2      162.80      173.72     13.56 o 
   5   8  -2      158.89      160.54      9.40 o 
   6   8  -2       60.09       57.49      3.64 o 
   7   8  -2      186.03      179.66     13.18 o 
   8   8  -2       31.46       35.43      3.56 o 
   9   8  -2       36.04       40.83      5.15 o 
   1   9  -2       59.72       55.62      2.69 o 
   2   9  -2       79.90       67.26      2.59 o 
   3   9  -2      120.29      118.89      5.86 o 
   4   9  -2       59.94       62.67      6.07 o 
   5   9  -2      518.36      458.79      9.02 o 
   6   9  -2      113.05      110.83      4.60 o 
   7   9  -2       42.18       43.75      3.64 o 
   8   9  -2       96.45       97.55      5.00 o 
   9   9  -2       24.10       28.51      4.64 o 
   0  10  -2     2858.80     2982.64     75.46 o 
   1  10  -2      107.29      113.76      3.92 o 
   2  10  -2       21.30       23.88      1.91 o 
   3  10  -2      434.15      400.00     14.73 o 
   4  10  -2       28.71       26.52      3.11 o 
   5  10  -2      281.70      288.44     18.36 o 
   6  10  -2      304.49      283.36      6.88 o 
   7  10  -2       53.36       53.62      3.92 o 
   8  10  -2       42.27       39.77      4.90 o 
   1  11  -2       18.68       21.78      1.92 o 
   2  11  -2       87.31       76.05      3.04 o 
   3  11  -2      128.08      111.35      4.36 o 
   4  11  -2      158.12      144.04     10.01 o 
   5  11  -2       53.16       56.01      4.42 o 
   6  11  -2       89.58       86.76      6.67 o 
   7  11  -2        5.47        5.29      3.10 o 
   8  11  -2        9.22        8.86      3.44 o 
   0  12  -2     1000.19      918.86     28.25 o 
   1  12  -2      373.99      381.49      7.82 o 
   2  12  -2       81.18       78.98      3.41 o 
   3  12  -2        3.93        1.03      1.44 o 
   4  12  -2      222.35      207.92     11.62 o 
   5  12  -2       51.46       51.13      3.31 o 
   6  12  -2      285.51      301.85     32.28 o 
   7  12  -2        8.87        8.60      4.30 o 
   8  12  -2        1.35        0.91      3.01 o 
   1  13  -2      166.10      166.08      4.39 o 
   2  13  -2      849.61      839.80     19.36 o 
   3  13  -2      316.74      313.75     10.51 o 
   4  13  -2      467.14      453.28     23.26 o 
   5  13  -2      214.54      220.26     14.81 o 
   6  13  -2       50.19       54.65      4.52 o 
   7  13  -2        1.11        1.00      2.34 o 
   0  14  -2       15.48       19.25      3.29 o 
   1  14  -2      189.23      194.65      5.43 o 
   2  14  -2       90.68      102.41      3.97 o 
   3  14  -2      166.90      153.73      5.44 o 
   4  14  -2      158.86      162.60      5.85 o 
   5  14  -2        3.39        6.22      2.47 o 
   6  14  -2       34.15       31.42      3.71 o 
   1  15  -2       66.64       58.23      3.85 o 
   2  15  -2       65.38       58.93      3.95 o 
   3  15  -2       19.28       19.07      3.00 o 
   4  15  -2       22.60       25.81      3.80 o 
   5  15  -2       68.37       67.70      4.67 o 
   6  15  -2       25.62       36.87      3.92 o 
   0  16  -2       57.42       45.51      6.45 o 
   1  16  -2       34.18       35.64      3.58 o 
   2  16  -2       24.29       22.89      3.09 o 
   3  16  -2       10.94       12.57      2.85 o 
   4  16  -2       21.24       16.76      3.22 o 
   5  16  -2       32.80       40.82      4.13 o 
   1  17  -2       36.16       38.65      5.20 o 
   2  17  -2        1.15       -0.48      2.65 o 
   3  17  -2        8.51       11.58      3.87 o 
   2   0  -1     9035.22     7989.42    540.40 o 
   4   0  -1     2630.83     2479.27     23.39 o 
   6   0  -1      236.28      227.28     12.56 o 
   8   0  -1       62.95       59.13      6.45 o 
  10   0  -1        6.05        3.94      4.30 o 
   0   1  -1     3469.75     3364.47     21.19 o 
   1   1  -1     2664.54     2698.59     81.04 o 
   2   1  -1     9243.22     8605.41    292.96 o 
   3   1  -1      735.95      590.86     18.84 o 
   4   1  -1      580.76      556.65     20.18 o 
   5   1  -1      194.99      176.90      6.05 o 
   6   1  -1      615.56      647.82     10.96 o 
   7   1  -1       33.87       31.93      3.03 o 
   8   1  -1        5.48        8.05      2.18 o 
   9   1  -1       33.88       39.04      4.43 o 
  10   1  -1       59.03       67.82      5.57 o 
   1   2  -1     3952.81     4462.98    284.19 o 
   2   2  -1      847.26      813.63     43.15 o 
   3   2  -1     1463.32     1268.05     59.22 o 
   4   2  -1      216.59      206.13      4.54 o 
   5   2  -1      112.58      125.53      9.12 o 
   6   2  -1       10.03        4.36      1.58 o 
   7   2  -1       12.31       10.44      2.52 o 
   8   2  -1       50.84       47.89      6.20 o 
   9   2  -1        6.46        4.42      2.28 o 
  10   2  -1       27.87       25.65      4.31 o 
   0   3  -1     2994.52     3306.22     19.53 o 
   1   3  -1     1282.72     1434.93     86.67 o 
   2   3  -1       43.60       50.10      5.13 o 
   3   3  -1      835.59      757.60     35.72 o 
   4   3  -1      635.16      630.83     42.60 o 
   5   3  -1      323.80      355.44     16.83 o 
   6   3  -1      435.93      424.17     20.38 o 
   7   3  -1      227.38      231.94     11.78 o 
   8   3  -1      320.41      320.74      9.13 o 
   9   3  -1       41.68       46.56      3.79 o 
  10   3  -1       50.61       53.21      9.68 o 
   1   4  -1     7053.09     7437.15    170.68 o 
   2   4  -1     2769.01     2682.80    131.54 o 
   3   4  -1      343.45      384.51     18.56 o 
   4   4  -1     1596.57     1499.36     82.20 o 
   5   4  -1       78.65       75.58      5.33 o 
   6   4  -1       24.96       25.34      2.34 o 
   7   4  -1       83.75       85.33      4.00 o 
   8   4  -1       14.80       13.82      2.55 o 
   9   4  -1       14.98       11.88      2.63 o 
  10   4  -1       19.30       20.02      3.31 o 
   0   5  -1     4703.93     4865.85     21.02 o 
   1   5  -1     2238.25     2241.52     72.12 o 
   2   5  -1      118.83      111.91      5.92 o 
   3   5  -1       50.14       59.10      2.86 o 
   4   5  -1      169.85      166.63      8.41 o 
   5   5  -1      935.19      899.36     60.05 o 
   6   5  -1       25.84       21.67      3.33 o 
   7   5  -1       61.29       66.47      4.61 o 
   8   5  -1       13.66       15.61      2.84 o 
   9   5  -1      147.21      149.87      6.84 o 
  10   5  -1       32.44       29.55      4.94 o 
   1   6  -1     3693.14     4043.16    126.24 o 
   2   6  -1     1528.33     1560.17     80.19 o 
   3   6  -1      937.72      989.65     49.54 o 
   4   6  -1      436.75      486.81     32.11 o 
   5   6  -1       16.35       14.55      1.92 o 
   6   6  -1       43.22       48.63      3.17 o 
   7   6  -1       13.36       14.89      2.34 o 
   8   6  -1       22.80       22.91      2.94 o 
   9   6  -1      146.38      170.41     12.81 o 
  10   6  -1        1.37        4.60      2.56 o 
   0   7  -1     1168.99     1368.63     11.24 o 
   1   7  -1     1569.68     1705.02     48.43 o 
   2   7  -1      623.32      677.37     29.15 o 
   3   7  -1       90.31      103.20      6.07 o 
   4   7  -1      300.39      295.66     10.84 o 
   5   7  -1      953.70      947.21     43.48 o 
   6   7  -1       91.30       89.40      5.19 o 
   7   7  -1      114.51      104.43      6.11 o 
   8   7  -1       28.93       30.81      3.30 o 
   9   7  -1       29.81       40.81      3.85 o 
   1   8  -1      285.51      304.16      4.25 o 
   2   8  -1       69.67       66.37      2.32 o 
   3   8  -1      125.74      129.51      7.20 o 
   4   8  -1       26.01       29.56      2.39 o 
   5   8  -1       39.04       41.56      2.96 o 
   6   8  -1      161.11      151.22      8.35 o 
   7   8  -1       21.94       20.49      2.81 o 
   8   8  -1       35.08       39.05      3.71 o 
   9   8  -1       12.90       11.58      2.90 o 
   0   9  -1     1762.74     1914.53     15.23 o 
   1   9  -1      289.47      287.72      5.08 o 
   2   9  -1      450.63      453.06     18.39 o 
   3   9  -1       30.52       33.12      2.99 o 
   4   9  -1      112.34      109.32      6.93 o 
   5   9  -1      151.75      148.63      9.26 o 
   6   9  -1      109.57      118.38      6.61 o 
   7   9  -1       57.37       57.47      4.17 o 
   8   9  -1        9.64       13.07      2.77 o 
   9   9  -1        3.95        1.81      2.51 o 
   1  10  -1       47.62       44.50      2.96 o 
   2  10  -1      391.24      389.52     14.20 o 
   3  10  -1      457.17      428.82     16.74 o 
   4  10  -1      200.05      188.27      9.47 o 
   5  10  -1      450.67      445.22     35.90 o 
   6  10  -1       86.37       85.57      4.47 o 
   7  10  -1       35.46       38.66      3.56 o 
   8  10  -1       11.03       12.12      2.86 o 
   9  10  -1        4.92        9.24      2.98 o 
   0  11  -1      355.81      333.89      7.36 o 
   1  11  -1       49.89       53.12      2.72 o 
   2  11  -1      299.62      278.79      8.70 o 
   3  11  -1      113.70      101.05      3.82 o 
   4  11  -1        2.87        2.67      1.63 o 
   5  11  -1      335.57      333.50     29.39 o 
   6  11  -1       57.17       59.73      4.06 o 
   7  11  -1       25.56       27.26      3.35 o 
   8  11  -1       28.82       30.82      3.64 o 
   1  12  -1      105.46       99.81      3.49 o 
   2  12  -1      149.50      132.18      3.90 o 
   3  12  -1      324.04      319.91     15.55 o 
   4  12  -1       34.49       30.09      2.58 o 
   5  12  -1      202.12      200.06     14.03 o 
   6  12  -1       89.17       88.77      4.47 o 
   7  12  -1        6.86        9.65      2.79 o 
   8  12  -1       38.05       39.32      5.05 o 
   0  13  -1      689.08      690.13     26.95 o 
   1  13  -1      376.63      379.47      6.38 o 
   2  13  -1      252.68      248.24      5.28 o 
   3  13  -1       92.25       87.22      3.71 o 
   4  13  -1      143.42      153.63      7.56 o 
   5  13  -1       25.84       25.44      2.76 o 
   6  13  -1       23.39       26.33      2.83 o 
   7  13  -1       13.04       13.20      2.98 o 
   1  14  -1      203.50      195.58      4.92 o 
   2  14  -1       40.39       43.40      2.97 o 
   3  14  -1      141.57      128.59      4.33 o 
   4  14  -1        8.35       12.09      2.29 o 
   5  14  -1       25.20       28.00      3.36 o 
   6  14  -1       22.67       23.37      3.36 o 
   0  15  -1       51.53       56.24      4.68 o 
   1  15  -1       50.71       47.54      3.15 o 
   2  15  -1       22.73       29.63      2.83 o 
   3  15  -1       66.87       62.70      3.66 o 
   4  15  -1       19.64       23.45      3.09 o 
   5  15  -1       56.92       71.92      6.82 o 
   6  15  -1       16.05       10.15      3.92 o 
   1  16  -1       66.53       63.13      3.56 o 
   2  16  -1        3.73        4.21      2.37 o 
   3  16  -1       15.59       13.81      3.78 o 
   4  16  -1        3.04        0.57      3.16 o 
   5  16  -1       20.48       20.94      4.43 o 
   0  17  -1      153.94      164.18     10.75 o 
   1  17  -1        2.05        6.09      5.02 o 
   2  17  -1      103.26      112.54      9.68 o 
   3  17  -1       46.34       61.28      8.60 o 
   4  17  -1       18.08       16.36      4.28 o 
   2  18  -1       57.45       71.67      8.96 o 
   2   0   0    13565.48    10826.35    194.54 o 
   4   0   0     1965.53     2006.06    174.23 o 
   6   0   0      168.31      158.87      7.53 o 
   8   0   0        3.81       -2.15      2.87 o 
  10   0   0       12.19       23.29      5.73 o 
   1   1   0     1069.39      888.84     24.49 o 
   2   1   0     2319.87     2053.44     73.32 o 
   3   1   0     1507.10     1345.66     57.72 o 
   4   1   0     1682.44     1443.64     61.67 o 
   5   1   0      101.99      100.75      6.25 o 
   6   1   0      603.82      571.41     32.21 o 
   7   1   0        4.16        7.10      1.70 o 
   8   1   0      635.12      658.57     18.32 o 
   9   1   0        0.37        1.77      2.50 o 
  10   1   0       64.47       68.09      5.57 o 
   0   2   0     3154.48     3611.31     22.05 o 
   1   2   0     4566.30     4518.17    258.11 o 
   2   2   0        0.01        1.31      0.62 o 
   3   2   0     1279.05     1196.35     44.05 o 
   4   2   0       54.88       54.35      2.28 o 
   5   2   0      432.29      412.12     22.51 o 
   6   2   0        7.84        4.78      1.51 o 
   7   2   0       30.95       36.71      3.59 o 
   8   2   0       30.35       33.11      4.12 o 
   9   2   0        8.32       10.47      3.76 o 
  10   2   0        4.45        5.35      3.26 o 
   1   3   0     1307.84     1260.74     40.87 o 
   2   3   0      167.12      160.70      9.19 o 
   3   3   0      709.42      584.99     32.93 o 
   4   3   0      623.13      628.81     29.75 o 
   5   3   0       68.31       65.71      6.73 o 
   6   3   0      188.16      172.53      6.18 o 
   7   3   0       55.90       50.98      3.24 o 
   8   3   0       12.48       15.27      2.55 o 
   9   3   0      173.25      197.32      7.98 o 
  10   3   0        0.11       -0.18      2.79 o 
   0   4   0     1970.37     2150.77     16.72 o 
   1   4   0     2161.26     2244.46     80.16 o 
   2   4   0     1929.69     1915.44     79.30 o 
   3   4   0       85.22       92.78      4.67 o 
   4   4   0     1720.66     1807.41     89.18 o 
   5   4   0       39.73       36.56      6.08 o 
   6   4   0      229.50      229.25     10.05 o 
   7   4   0      197.72      203.86      9.17 o 
   8   4   0       99.37       95.47      4.54 o 
   9   4   0       18.51       22.40      3.15 o 
  10   4   0        2.87        3.05      2.91 o 
   1   5   0      205.88      154.22      5.34 o 
   2   5   0     1636.24     1672.28     70.06 o 
   3   5   0      714.93      824.67     48.44 o 
   4   5   0       33.65       36.37      2.32 o 
   5   5   0       45.17       43.25      2.55 o 
   6   5   0       41.18       34.21      4.27 o 
   7   5   0       38.68       35.42      3.03 o 
   8   5   0        2.56        1.16      1.90 o 
   9   5   0        0.71        1.73      2.20 o 
  10   5   0        4.90        2.55      2.47 o 
   0   6   0       95.22      120.74      3.30 o 
   2   6   0      351.10      266.95     10.00 o 
   3   6   0       82.44       98.91      3.96 o 
   4   6   0       34.92       33.25      2.26 o 
   5   6   0       63.92       60.83      3.03 o 
   6   6   0       27.37       24.81      2.48 o 
   7   6   0       34.69       38.00      3.09 o 
   8   6   0      319.28      318.78     23.73 o 
   9   6   0        2.43        1.99      2.34 o 
  10   6   0       21.51       27.77      3.64 o 
   1   7   0      482.33      540.77     11.31 o 
   2   7   0      474.18      505.31     17.72 o 
   3   7   0       85.60       95.41      5.93 o 
   4   7   0      298.56      252.88     12.21 o 
   5   7   0       26.79       27.42      2.47 o 
   6   7   0       29.95       27.19      2.61 o 
   7   7   0        8.33        8.01      2.16 o 
   8   7   0       20.31       14.18      2.82 o 
   9   7   0       14.86       19.54      5.19 o 
   0   8   0      368.34      451.09      8.26 o 
   1   8   0      702.82      785.28     16.83 o 
   3   8   0     1046.58     1021.77     45.88 o 
   4   8   0      348.83      386.51     18.34 o 
   5   8   0      133.96      138.22      4.48 o 
   6   8   0        6.27        6.38      2.11 o 
   7   8   0        4.91        3.31      2.11 o 
   8   8   0        2.72        3.90      2.30 o 
   9   8   0        1.35        0.27      2.32 o 
   1   9   0       85.14       96.77      3.05 o 
   2   9   0      142.59      150.00      5.31 o 
   3   9   0       16.77       15.87      2.46 o 
   4   9   0       27.53       28.58      2.09 o 
   5   9   0      183.12      186.79     10.98 o 
   6   9   0       23.73       25.34      2.88 o 
   7   9   0      157.27      144.59      8.81 o 
   8   9   0       62.00       64.56      4.40 o 
   9   9   0        0.59        2.94      2.41 o 
   0  10   0      157.35      178.11      5.31 o 
   1  10   0      462.79      490.42      8.29 o 
   2  10   0      156.20      149.77      4.40 o 
   3  10   0      447.70      408.65     11.67 o 
   4  10   0      120.70      126.33      5.74 o 
   5  10   0      251.57      254.38     10.42 o 
   6  10   0      296.09      256.90      7.42 o 
   7  10   0       21.91       20.59      3.02 o 
   8  10   0        4.51        0.74      2.30 o 
   9  10   0        1.19        1.34      2.60 o 
   1  11   0     1042.19     1013.52     13.93 o 
   2  11   0        6.43        5.45      1.49 o 
   3  11   0        2.39        1.79      1.41 o 
   4  11   0      196.32      184.84      7.92 o 
   5  11   0        0.21       -1.55      1.55 o 
   6  11   0        0.03       -1.88      1.88 o 
   7  11   0        1.26       -0.49      2.09 o 
   8  11   0        0.20        0.14      2.26 o 
   0  12   0      253.08      284.86      7.34 o 
   1  12   0      855.90      811.94      9.61 o 
   2  12   0      353.70      400.19      8.13 o 
   3  12   0       92.95       99.01      4.35 o 
   4  12   0      554.55      520.47     25.34 o 
   5  12   0        0.40        0.59      1.77 o 
   6  12   0       29.96       30.67      3.89 o 
   7  12   0       16.28       13.74      2.49 o 
   8  12   0        4.61        1.82      2.65 o 
   1  13   0       30.33       33.23      2.63 o 
   2  13   0     1190.68     1220.80     37.36 o 
   3  13   0      921.45      895.73     26.63 o 
   4  13   0      537.25      548.06     22.28 o 
   5  13   0        0.25       -0.19      1.82 o 
   6  13   0       25.31       27.81      3.67 o 
   7  13   0       20.94       21.52      2.84 o 
   0  14   0      408.58      369.80      8.98 o 
   1  14   0       15.14       17.46      2.26 o 
   2  14   0        6.91        4.10      1.84 o 
   3  14   0      220.47      240.96      5.58 o 
   4  14   0      251.30      216.57      5.69 o 
   5  14   0      276.27      250.98     38.02 o 
   6  14   0       88.03       94.88      6.19 o 
   7  14   0        5.57        9.86      3.92 o 
   1  15   0        7.31        3.64      1.88 o 
   2  15   0        3.07        2.70      2.41 o 
   3  15   0      289.66      310.81      7.51 o 
   4  15   0       80.15       91.21      4.96 o 
   5  15   0       14.47       17.52      3.22 o 
   6  15   0        0.09       -0.33      3.16 o 
   0  16   0       25.06       24.01      5.73 o 
   1  16   0        8.22        7.30      3.41 o 
   2  16   0       24.31       30.27      4.43 o 
   3  16   0        6.22        6.97      5.02 o 
   4  16   0        0.17       -0.13      3.16 o 
   5  16   0       34.30       40.85      7.53 o 
   1  17   0        0.02       -2.33      3.04 o 
   2  17   0        9.53        5.64      3.76 o 
   3  17   0        2.21        3.22      5.37 o 
   4  17   0        7.12        0.00      5.02 o 
   0  18   0       20.92       25.80      6.81 o 
   1  18   0       50.41       57.15      5.81 o 
   2  18   0       36.30       40.49      7.53 o 
   2   0   1     9032.62     7474.29     33.85 o 
   4   0   1     2631.15     2173.39     21.93 o 
   8   0   1       62.52       63.79      6.81 o 
  10   0   1        6.08        7.88      4.30 o 
   1   1   1     2662.69     2575.32     16.71 o 
   2   1   1     9249.61     8059.55    375.63 o 
   3   1   1      736.09      567.29     28.74 o 
   4   1   1      580.90      553.14     61.00 o 
   5   1   1      194.23      170.66     15.07 o 
   6   1   1      616.03      523.71     13.30 o 
   7   1   1       33.94       30.77      3.41 o 
   8   1   1        5.48        8.96      3.94 o 
   9   1   1       33.85       33.85      4.18 o 
  10   1   1       58.99       51.50      5.32 o 
   1   2   1     3949.96     4136.21    125.32 o 
   2   2   1      845.88      818.31     24.54 o 
   3   2   1     1462.53     1268.66     46.14 o 
   4   2   1      216.00      200.50     10.17 o 
   5   2   1      112.66      128.36      5.66 o 
   6   2   1        9.95        9.73      1.78 o 
   7   2   1       12.39       12.31      2.76 o 
   8   2   1       50.64       50.65      4.56 o 
   9   2   1        6.46        5.91      2.79 o 
  10   2   1       27.84       23.50      4.17 o 
   0   3   1     2998.64     3336.38     13.94 o 
   1   3   1     1282.27     1304.61     34.33 o 
   2   3   1       43.50       42.11      1.63 o 
   3   3   1      835.77      749.03     23.19 o 
   4   3   1      634.74      623.31     26.81 o 
   5   3   1      323.53      350.22     19.49 o 
   6   3   1      436.14      415.90     22.75 o 
   7   3   1      227.44      228.06     12.35 o 
   8   3   1      320.57      309.36     17.31 o 
   9   3   1       41.70       51.80      5.91 o 
  10   3   1       50.63       52.32      7.53 o 
   1   4   1     7050.13     7186.52    226.69 o 
   2   4   1     2772.16     2683.37     96.45 o 
   3   4   1      344.08      407.26     39.17 o 
   4   4   1     1596.73     1499.65     68.82 o 
   5   4   1       78.66       80.30      5.74 o 
   6   4   1       25.06       23.77      2.34 o 
   7   4   1       83.66       85.50      5.20 o 
   8   4   1       14.76       12.74      2.53 o 
   9   4   1       14.90       13.89      4.12 o 
  10   4   1       19.27       17.20      5.73 o 
   0   5   1     4704.80     4951.78     19.02 o 
   1   5   1     2239.78     2267.65     67.74 o 
   2   5   1      118.75      105.31      3.52 o 
   3   5   1       50.01       60.94      4.31 o 
   4   5   1      170.46      177.71      8.07 o 
   5   5   1      935.87      898.89     46.95 o 
   6   5   1       25.75       21.27      2.28 o 
   7   5   1       61.37       71.97      4.83 o 
   8   5   1       13.75       12.89      2.42 o 
   9   5   1      147.32      142.59      5.79 o 
  10   5   1       32.40       35.58      5.02 o 
   1   6   1     3693.88     4071.57    123.21 o 
   2   6   1     1529.95     1517.11     52.40 o 
   3   6   1      937.61     1001.02     47.46 o 
   4   6   1      436.26      487.80     27.35 o 
   5   6   1       16.39       16.16      2.03 o 
   6   6   1       43.30       47.64      3.09 o 
   7   6   1       13.26       13.57      2.32 o 
   8   6   1       22.83       22.76      2.96 o 
   9   6   1      146.26      162.24     10.36 o 
  10   6   1        1.36        4.10      2.67 o 
   0   7   1     1167.35     1398.38     11.57 o 
   1   7   1     1571.63     1701.61     44.74 o 
   2   7   1      623.94      695.07     27.19 o 
   3   7   1       89.85      101.23      3.47 o 
   4   7   1      300.06      301.42     12.43 o 
   5   7   1      954.53     1081.48    148.51 o 
   6   7   1       91.30       88.24      5.67 o 
   7   7   1      114.64      105.37      7.44 o 
   8   7   1       28.93       33.54      3.43 o 
   9   7   1       29.70       38.39      3.73 o 
   1   8   1      284.26      306.36      5.96 o 
   2   8   1       69.89       67.69      3.00 o 
   3   8   1      125.50      129.90      3.22 o 
   4   8   1       26.15       29.08      2.37 o 
   5   8   1       39.07       37.23      2.74 o 
   6   8   1      161.03      151.06      6.87 o 
   7   8   1       22.07       18.93      2.72 o 
   8   8   1       35.14       35.41      3.50 o 
   9   8   1       12.91       14.50      2.94 o 
   0   9   1     1763.11     1935.95     16.83 o 
   1   9   1      289.96      284.88      6.45 o 
   2   9   1      450.43      453.72     18.47 o 
   3   9   1       30.49       31.28      2.07 o 
   4   9   1      112.40      106.82      4.76 o 
   5   9   1      152.11      154.05      6.70 o 
   6   9   1      109.79      114.90      9.17 o 
   7   9   1       57.39       50.02      3.86 o 
   8   9   1        9.66       11.07      3.13 o 
   9   9   1        3.92        2.27      2.47 o 
   1  10   1       47.67       48.28      2.43 o 
   2  10   1      390.81      397.58     14.45 o 
   3  10   1      457.26      433.90     17.19 o 
   4  10   1      200.25      190.89     10.12 o 
   5  10   1      450.77      429.00     18.27 o 
   6  10   1       86.38       90.32      4.82 o 
   7  10   1       35.48       36.08      3.50 o 
   8  10   1       11.11       12.70      2.96 o 
   9  10   1        4.93        5.81      2.73 o 
   0  11   1      357.18      330.54      7.15 o 
   1  11   1       49.89       51.01      2.58 o 
   2  11   1      299.19      286.54     11.70 o 
   3  11   1      113.73      110.93      4.19 o 
   4  11   1        2.87        1.83      1.56 o 
   5  11   1      335.58      344.77     20.04 o 
   6  11   1       57.08       53.27      3.34 o 
   7  11   1       25.44       22.09      3.15 o 
   8  11   1       28.78       30.25      3.65 o 
   1  12   1      105.44       99.71      3.41 o 
   2  12   1      149.18      135.02      4.93 o 
   3  12   1      323.98      323.52     17.24 o 
   4  12   1       34.21       32.68      4.03 o 
   5  12   1      201.83      195.55     10.61 o 
   6  12   1       89.25       88.27      7.09 o 
   7  12   1        6.82        4.49      2.18 o 
   8  12   1       38.06       37.22      4.14 o 
   0  13   1      688.22      689.53     11.36 o 
   1  13   1      376.88      364.79      7.25 o 
   2  13   1      252.87      247.27      6.52 o 
   3  13   1       92.13       95.94      4.54 o 
   4  13   1      142.87      149.67      7.14 o 
   5  13   1       25.80       26.60      3.31 o 
   6  13   1       23.39       21.49      3.55 o 
   7  13   1       13.03       12.04      3.02 o 
   1  14   1      203.85      190.14      5.69 o 
   2  14   1       40.52       43.94      3.63 o 
   3  14   1      141.35      129.87      5.24 o 
   4  14   1        8.42       14.88      2.93 o 
   5  14   1       25.32       30.88      4.66 o 
   6  14   1       22.74       24.47      3.65 o 
   0  15   1       51.71       48.74      6.81 o 
   1  15   1       50.73       48.49      4.81 o 
   2  15   1       22.72       26.03      4.17 o 
   3  15   1       66.97       64.03      5.56 o 
   4  15   1       19.67       22.81      6.27 o 
   5  15   1       56.87       65.17      6.09 o 
   6  15   1       16.02       12.18      4.05 o 
   1  16   1       66.50       66.68      5.58 o 
   2  16   1        3.71        5.73      3.29 o 
   3  16   1       15.57       12.75      3.92 o 
   4  16   1        3.06        1.10      3.26 o 
   5  16   1       20.47       13.36      4.17 o 
   0  17   1      153.90      149.49     10.75 o 
   1  17   1        2.09       -1.25      3.29 o 
   2  17   1      103.19      105.37      6.71 o 
   3  17   1       46.40       65.79      6.63 o 
   4  17   1       18.07        8.10      4.30 o 
   1  18   1      128.36      139.41      7.73 o 
   2  18   1       57.51       57.85      7.35 o 
   2   0   2    19418.45    17322.17     71.18 o 
   4   0   2       55.74       60.58      4.66 o 
   6   0   2      123.97      115.09      7.17 o 
   8   0   2        5.74        4.30      3.58 o 
  10   0   2       15.94       21.14      5.73 o 
   1   1   2     3394.18     3043.55     18.21 o 
   2   1   2     1906.64     1647.13     64.92 o 
   3   1   2      745.88      634.69     17.86 o 
   4   1   2     1684.27     1569.01     15.78 o 
   5   1   2     1055.92      937.02     11.60 o 
   6   1   2       45.24       43.72      5.02 o 
   7   1   2       75.19       61.80      4.43 o 
   8   1   2      293.79      299.89     12.56 o 
   9   1   2       31.72       25.61      7.35 o 
  10   1   2      123.56      137.14      7.35 o 
   0   2   2     2521.76     2955.66     17.58 o 
   1   2   2     2790.28     2656.78     45.37 o 
   2   2   2     3267.24     3052.02     84.37 o 
   3   2   2       14.57       18.28      1.63 o 
   4   2   2     1126.05     1047.03     84.51 o 
   5   2   2       32.65       32.77      2.20 o 
   6   2   2       54.71       47.40      3.67 o 
   7   2   2      106.91      118.73      7.17 o 
   8   2   2       37.95       38.24      4.18 o 
   9   2   2       14.61       14.69      5.02 o 
  10   2   2        7.58       10.90      3.41 o 
   1   3   2    15446.25    15182.91    387.20 o 
   2   3   2     1597.76     1491.89     37.17 o 
   3   3   2       46.82       44.91      2.42 o 
   4   3   2      160.35      168.72      4.70 o 
   5   3   2      245.23      262.94     10.08 o 
   6   3   2      342.60      351.08     14.53 o 
   7   3   2      221.40      219.26     17.93 o 
   8   3   2      107.78      116.23      6.08 o 
   9   3   2       33.44       37.33      5.91 o 
  10   3   2       22.63       24.01      6.09 o 
   0   4   2     3436.66     3699.39     27.92 o 
   1   4   2     2060.22     1998.42    101.84 o 
   2   4   2     1019.06      972.04     43.36 o 
   3   4   2       57.65       68.91      3.65 o 
   4   4   2      280.91      294.47     14.94 o 
   5   4   2      442.13      410.70     22.06 o 
   6   4   2      260.16      272.61     13.62 o 
   7   4   2       80.92       74.82      4.58 o 
   8   4   2      117.19      117.09     18.46 o 
   9   4   2       65.82       63.75      5.44 o 
  10   4   2       10.34        8.41      3.67 o 
   1   5   2       22.45       21.26      1.11 o 
   2   5   2      230.06      229.07      4.56 o 
   3   5   2     1708.80     1658.63     90.43 o 
   4   5   2     1017.22      970.14     42.74 o 
   5   5   2      106.69       95.97      4.84 o 
   6   5   2       17.48       17.35      2.20 o 
   7   5   2      319.06      298.03     17.78 o 
   8   5   2       42.87       44.06      3.57 o 
   9   5   2       60.54       57.76      8.78 o 
  10   5   2        5.33        8.42      3.55 o 
   0   6   2      170.42      170.79      3.71 o 
   1   6   2       78.23       75.22      2.33 o 
   2   6   2     1974.74     1977.47     53.44 o 
   3   6   2      864.13      853.86    101.47 o 
   4   6   2      119.29      126.90      5.91 o 
   5   6   2      104.61      109.51      3.78 o 
   6   6   2      153.53      153.95      6.90 o 
   7   6   2       46.66       46.14      3.42 o 
   8   6   2       30.86       29.83      3.30 o 
   9   6   2        3.72        5.97      2.93 o 
  10   6   2       22.46       24.51      4.84 o 
   1   7   2      266.28      298.46      7.97 o 
   2   7   2       64.55       65.23      3.41 o 
   3   7   2     1107.37     1067.52     38.25 o 
   4   7   2      145.14      166.51      8.48 o 
   5   7   2      128.01      119.02      4.82 o 
   6   7   2      246.30      235.18     12.23 o 
   7   7   2      113.85      108.05      6.29 o 
   8   7   2       74.95       76.20      4.46 o 
   9   7   2       64.45       67.65      4.61 o 
   0   8   2      610.48      598.49      7.69 o 
   1   8   2       80.85       74.34      2.28 o 
   2   8   2      214.50      192.61      8.60 o 
   3   8   2      417.67      375.28     15.34 o 
   4   8   2      162.58      167.18      6.08 o 
   5   8   2      158.52      154.60      9.54 o 
   6   8   2       59.99       61.30      3.63 o 
   7   8   2      186.22      193.05      8.99 o 
   8   8   2       31.52       36.81      3.63 o 
   9   8   2       36.04       36.67      3.80 o 
   1   9   2       59.65       56.01      2.38 o 
   2   9   2       79.92       63.01      3.47 o 
   3   9   2      120.28      127.12      7.61 o 
   4   9   2       60.01       57.99      2.69 o 
   5   9   2      518.49      474.74     16.59 o 
   6   9   2      112.84      111.71      7.66 o 
   7   9   2       42.27       44.51      3.71 o 
   8   9   2       96.38       98.22      5.08 o 
   9   9   2       24.06       27.97      3.63 o 
   0  10   2     2856.60     2941.57     40.36 o 
   1  10   2      107.40      109.64      3.90 o 
   2  10   2       21.20       21.27      1.77 o 
   3  10   2      434.36      407.77     17.18 o 
   4  10   2       28.84       27.99      2.26 o 
   5  10   2      281.80      276.58     10.25 o 
   6  10   2      304.63      292.58     16.12 o 
   7  10   2       53.42       58.25      4.04 o 
   8  10   2       42.21       38.02      3.74 o 
   1  11   2       18.80       21.53      1.91 o 
   2  11   2       87.46       78.45      2.94 o 
   3  11   2      127.90      114.33      4.60 o 
   4  11   2      158.27      143.39      7.30 o 
   5  11   2       53.37       50.60      3.15 o 
   6  11   2       89.39       85.86      5.08 o 
   7  11   2        5.41        2.63      2.47 o 
   8  11   2        9.19        7.69      3.67 o 
   0  12   2     1000.08      898.09     27.17 o 
   1  12   2      373.07      374.81      6.79 o 
   2  12   2       81.09       83.01      3.27 o 
   3  12   2        3.86        2.25      2.05 o 
   4  12   2      222.86      214.38     16.47 o 
   5  12   2       51.38       54.28      5.11 o 
   6  12   2      285.62      260.37     13.27 o 
   7  12   2        8.86        7.08      2.75 o 
   8  12   2        1.34        1.43      2.67 o 
   1  13   2      165.86      161.91      6.85 o 
   2  13   2      850.63      863.47     23.67 o 
   3  13   2      316.94      333.79     16.96 o 
   4  13   2      467.71      456.01     26.52 o 
   5  13   2      214.52      206.74     15.85 o 
   6  13   2       50.08       53.71      4.33 o 
   7  13   2        1.11       -0.30      2.61 o 
   0  14   2       15.56       13.97      5.02 o 
   1  14   2      189.32      202.52      9.14 o 
   2  14   2       90.62       97.68      6.08 o 
   3  14   2      166.79      141.37      8.43 o 
   4  14   2      159.04      154.30     15.77 o 
   5  14   2        3.38        8.24      3.55 o 
   6  14   2       34.19       25.45      4.56 o 
   1  15   2       66.60       68.45      5.58 o 
   2  15   2       65.22       65.01      7.17 o 
   3  15   2       19.23       14.33      3.92 o 
   4  15   2       22.59       27.00      4.54 o 
   5  15   2       68.37       62.75      8.24 o 
   6  15   2       25.53       27.80      4.68 o 
   0  16   2       57.53       58.41      7.53 o 
   1  16   2       34.06       41.09      5.07 o 
   2  16   2       24.41       26.90      6.09 o 
   3  16   2       10.92       10.61      4.84 o 
   4  16   2       21.28       19.90      6.45 o 
   5  16   2       32.85       39.06      5.32 o 
   1  17   2       36.20       37.16      5.07 o 
   2  17   2        1.16        1.07      3.29 o 
   3  17   2        8.52        7.14      3.92 o 
   0  18   2       30.09       32.97      7.17 o 
   1  18   2        6.64        4.02      3.92 o 
   2   0   3    11769.96    10532.36   2571.44 o 
   4   0   3      178.06      157.13      6.82 o 
   6   0   3      307.04      296.41     10.77 o 
  10   0   3       19.61       22.93      5.73 o 
   1   1   3      847.70      746.89    190.31 o 
   2   1   3     1042.03      879.39     13.34 o 
   3   1   3      893.58      798.15     98.12 o 
   4   1   3      546.97      454.65     16.54 o 
   5   1   3      473.40      405.89    110.96 o 
   6   1   3      201.60      177.19      6.09 o 
   7   1   3       56.76       50.89      6.09 o 
   8   1   3      140.12      121.87      6.21 o 
   9   1   3       13.45       15.77      5.02 o 
  10   1   3        5.07        5.66      3.16 o 
   1   2   3       23.83       33.40      6.52 o 
   2   2   3     7710.56     6900.38    806.21 o 
   3   2   3       47.18       40.65      9.74 o 
   4   2   3      866.65      761.16     13.70 o 
   5   2   3      134.59      117.97      6.81 o 
   6   2   3      197.49      159.60      8.25 o 
   7   2   3       12.49       11.31      2.75 o 
   8   2   3        8.48        7.10      2.91 o 
   9   2   3       29.12       27.75      4.18 o 
  10   2   3        2.39        1.79      4.30 o 
   0   3   3     2894.33     2808.47    369.25 o 
   1   3   3     1106.45     1095.16     32.97 o 
   2   3   3     1684.50     1536.42     19.29 o 
   3   3   3      157.16      139.12     24.21 o 
   4   3   3       35.95       28.39      8.48 o 
   5   3   3       42.17       35.87      2.91 o 
   6   3   3      182.67      175.79     19.90 o 
   7   3   3      144.33      129.13     10.04 o 
   8   3   3      130.98      130.58     18.28 o 
   9   3   3       70.91       75.51      5.83 o 
  10   3   3       41.48       40.93      5.19 o 
   1   4   3     1745.75     1757.59     66.29 o 
   2   4   3     1154.03     1067.92     28.67 o 
   3   4   3      103.19       87.11      7.24 o 
   4   4   3      432.26      426.40     50.66 o 
   5   4   3       67.32       73.38      3.09 o 
   6   4   3       48.87       54.93      3.17 o 
   7   4   3       25.61       27.35      3.58 o 
   8   4   3       36.50       37.59      5.02 o 
   9   4   3       35.18       37.16      7.88 o 
  10   4   3       19.24       20.36      4.28 o 
   0   5   3     1838.16     1877.28     16.93 o 
   1   5   3      242.02      204.25     18.36 o 
   2   5   3     1882.18     2029.39     56.93 o 
   3   5   3      174.42      207.84      9.33 o 
   4   5   3      216.20      214.01      7.30 o 
   5   5   3      643.34      562.27     25.75 o 
   6   5   3      414.57      403.80     23.45 o 
   7   5   3       28.55       36.86      3.09 o 
   8   5   3      285.33      268.16     31.92 o 
   9   5   3      121.08      129.82     10.04 o 
  10   5   3        6.25        4.77      3.26 o 
   1   6   3     7510.18     8064.48    195.88 o 
   2   6   3      898.66      886.61     22.48 o 
   3   6   3      297.21      312.94      8.89 o 
   4   6   3      333.74      313.99     13.51 o 
   5   6   3      117.00      114.70      3.89 o 
   6   6   3       49.00       44.37      3.06 o 
   7   6   3      155.19      154.75     10.43 o 
   8   6   3       18.79       17.14      2.88 o 
   9   6   3       83.73       91.33     11.47 o 
  10   6   3        6.56        9.14      3.80 o 
   0   7   3      467.65      499.14      6.31 o 
   1   7   3      813.00      930.66     49.54 o 
   3   7   3      365.99      369.88     10.12 o 
   4   7   3      248.44      282.93      9.80 o 
   5   7   3      378.10      386.65     20.15 o 
   6   7   3      202.70      179.67     14.45 o 
   7   7   3      128.32      124.69      5.99 o 
   8   7   3      107.98      108.77      5.02 o 
   9   7   3       70.60       76.68      9.86 o 
   1   8   3      829.18      865.48     39.25 o 
   2   8   3      190.59      196.09      6.18 o 
   3   8   3        3.05        2.41      1.13 o 
   4   8   3      135.69      140.29      5.57 o 
   5   8   3       40.85       43.70      2.90 o 
   6   8   3        3.32        5.38      1.95 o 
   7   8   3       89.60       89.29      6.18 o 
   8   8   3       43.48       47.79      3.92 o 
   9   8   3        9.22       11.66      2.90 o 
   0   9   3      581.39      546.58      7.58 o 
   1   9   3      557.06      562.77     11.76 o 
   2   9   3      234.99      252.39      8.65 o 
   3   9   3      342.35      362.09     15.27 o 
   4   9   3       75.68       79.20      2.95 o 
   5   9   3      359.42      345.53     11.50 o 
   6   9   3       50.09       52.84      3.63 o 
   7   9   3        7.47        6.14      2.26 o 
   8   9   3       68.19       78.34      7.14 o 
   9   9   3        7.23        6.45      3.55 o 
   1  10   3      197.44      201.37      6.16 o 
   2  10   3      496.67      487.30     19.42 o 
   3  10   3      223.95      231.88      7.92 o 
   4  10   3       13.13       16.27      1.93 o 
   5  10   3      231.14      230.78      6.32 o 
   6  10   3       38.65       34.78      3.43 o 
   7  10   3       36.65       30.29      3.50 o 
   8  10   3        2.54        1.52      3.58 o 
   0  11   3      836.91      821.44     10.44 o 
   1  11   3      231.22      249.51      5.72 o 
   2  11   3       47.83       49.41      3.11 o 
   3  11   3       23.93       24.16      2.67 o 
   4  11   3      105.25      110.51     10.08 o 
   5  11   3       82.30       76.23      4.27 o 
   6  11   3      604.28      589.85     52.61 o 
   7  11   3       14.82       14.17      3.09 o 
   8  11   3       14.67       11.93      3.09 o 
   1  12   3       85.10       80.29      5.07 o 
   2  12   3      220.95      186.98      6.97 o 
   3  12   3       14.04       10.63      3.16 o 
   4  12   3       59.30       58.47      3.84 o 
   5  12   3       19.27       22.14      3.17 o 
   6  12   3       29.26       29.36      3.52 o 
   7  12   3       48.35       45.36      4.26 o 
   0  13   3      477.15      438.34     14.36 o 
   1  13   3      125.39      130.62      6.46 o 
   2  13   3       28.37       39.98      5.20 o 
   3  13   3       41.12       39.89      4.54 o 
   4  13   3      100.91       97.30      6.45 o 
   5  13   3      175.83      174.22     16.67 o 
   6  13   3       21.64       25.27      4.43 o 
   7  13   3       12.50       10.39      3.80 o 
   1  14   3       38.09       36.90      4.43 o 
   2  14   3      191.63      189.31      7.73 o 
   3  14   3      541.03      515.39     19.39 o 
   4  14   3       58.57       54.61      5.44 o 
   5  14   3       46.46       38.48      5.05 o 
   6  14   3        8.79       13.44      4.05 o 
   0  15   3       71.65       78.85      8.24 o 
   1  15   3       25.88       24.97      4.31 o 
   2  15   3       80.39       70.84      5.81 o 
   3  15   3       49.21       54.40      5.56 o 
   4  15   3       20.17       23.78      4.39 o 
   5  15   3       86.82       93.47      6.83 o 
   1  16   3        6.87       -2.15      3.04 o 
   2  16   3        1.84        5.28      3.67 o 
   3  16   3       19.97       17.47      4.28 o 
   4  16   3        8.12        4.60      3.92 o 
   0  17   3       24.36       19.35      6.09 o 
   1  17   3       11.75       14.51      4.31 o 
   2  17   3      114.63      104.72      7.10 o 
   3  17   3        7.05        6.53      3.87 o 
   1  18   3       33.40       43.43      5.57 o 
   2   0   4     6589.63     5593.35   1368.10 o 
   4   0   4     1657.91     1591.88    423.10 o 
   6   0   4       57.52       58.78      6.09 o 
   8   0   4      126.43      125.11      9.32 o 
  10   0   4       34.93       31.89      6.45 o 
   1   1   4     2909.46     2662.53    666.75 o 
   2   1   4      981.26      771.86     86.71 o 
   3   1   4     1079.07      868.61    104.06 o 
   4   1   4     1369.04     1239.79    160.78 o 
   5   1   4      479.78      406.40    108.03 o 
   6   1   4      438.24      382.70      8.98 o 
   7   1   4       52.22       49.10      6.45 o 
   8   1   4       66.44       68.81      7.53 o 
   9   1   4        7.12        8.96      4.30 o 
  10   1   4       27.97       38.70      6.81 o 
   0   2   4    12240.98    13277.48   7019.38 o 
   1   2   4      230.44      213.36     35.63 o 
   2   2   4      709.57      609.22     58.94 o 
   3   2   4      565.44      551.83     69.14 o 
   4   2   4      239.22      201.80     38.99 o 
   5   2   4       58.84       55.55      5.38 o 
   6   2   4       36.54       32.25      5.02 o 
   7   2   4       15.96       12.54      4.30 o 
   8   2   4       61.67       47.92      7.35 o 
   9   2   4       29.78       37.93      4.68 o 
  10   2   4       37.84       31.53      6.45 o 
   1   3   4     1189.98     1231.83    224.29 o 
   2   3   4     1329.84     1145.01    198.39 o 
   3   3   4      631.04      573.50    145.97 o 
   4   3   4      721.89      671.87     13.86 o 
   5   3   4      101.65       93.21      6.45 o 
   6   3   4       17.47       12.58      2.53 o 
   7   3   4       16.79       18.59      3.16 o 
   8   3   4        8.13        9.76      3.16 o 
   9   3   4       21.66       22.05      4.17 o 
  10   3   4        4.02        5.88      4.30 o 
   0   4   4      315.69      365.75     40.96 o 
   1   4   4      133.17      131.76      8.23 o 
   2   4   4      715.25      707.20     55.38 o 
   3   4   4      353.26      385.48     11.72 o 
   4   4   4     1169.62     1086.14     40.02 o 
   5   4   4       69.70       68.87      5.38 o 
   6   4   4      114.49      109.34      9.86 o 
   7   4   4      219.68      212.86     19.54 o 
   8   4   4      334.90      328.12     17.58 o 
   9   4   4       31.61       30.71      4.54 o 
  10   4   4        7.18       10.09      3.67 o 
   1   5   4      785.14      816.09     49.62 o 
   2   5   4     1372.84     1370.15     31.94 o 
   3   5   4      105.95      107.59      3.98 o 
   4   5   4      100.70       93.98      4.34 o 
   5   5   4       98.81      101.82      5.07 o 
   6   5   4       72.25       69.11      5.02 o 
   7   5   4      451.17      420.67     51.69 o 
   8   5   4       77.47       71.17      5.44 o 
   9   5   4      126.89      120.89     11.83 o 
  10   5   4        1.64        0.69      3.26 o 
   0   6   4     3324.31     3762.56     30.07 o 
   1   6   4     2564.85     2646.57     92.16 o 
   2   6   4       84.79       85.55      2.49 o 
   3   6   4      821.62      775.77     21.27 o 
   4   6   4       42.82       44.99      2.14 o 
   5   6   4       89.01       96.63      4.60 o 
   6   6   4      214.69      221.98      9.55 o 
   7   6   4       47.16       49.18      4.68 o 
   8   6   4       36.58       38.42      4.54 o 
   9   6   4       13.19       14.15      3.80 o 
   1   7   4      145.47      175.37      5.49 o 
   2   7   4      138.51      142.43      2.95 o 
   3   7   4       88.30       97.53     13.05 o 
   4   7   4       24.90       25.20      1.89 o 
   5   7   4       53.50       53.52      3.00 o 
   6   7   4      114.46      119.55      8.83 o 
   7   7   4      393.69      410.67     18.98 o 
   8   7   4        9.60       11.66      3.67 o 
   9   7   4       40.39       43.29      5.32 o 
   0   8   4       44.86       38.88      2.49 o 
   1   8   4      281.43      298.01      8.34 o 
   2   8   4      142.24      162.61      5.74 o 
   3   8   4       68.16       70.15      3.05 o 
   4   8   4      365.50      343.31      6.30 o 
   5   8   4       80.12       77.34      3.17 o 
   6   8   4      214.70      209.91      5.68 o 
   7   8   4       82.79       78.74      4.31 o 
   8   8   4       35.30       43.68      5.05 o 
   9   8   4       25.34       29.44      4.68 o 
   1   9   4      479.25      471.95     20.75 o 
   2   9   4       26.58       24.30      2.16 o 
   3   9   4       96.89       91.19      4.17 o 
   4   9   4       65.29       58.92      4.09 o 
   5   9   4      317.59      311.69     10.04 o 
   6   9   4       80.51       76.55      5.88 o 
   7   9   4       41.93       35.48      5.73 o 
   8   9   4       63.44       69.68      5.81 o 
   9   9   4       26.49       32.35      5.05 o 
   0  10   4      644.61      732.54     16.53 o 
   1  10   4      268.19      266.39      7.36 o 
   2  10   4      262.03      292.35     15.55 o 
   3  10   4      103.86       99.53      4.28 o 
   4  10   4       10.39        7.79      2.20 o 
   5  10   4      154.52      156.87      6.72 o 
   6  10   4       33.49       35.31      3.50 o 
   7  10   4       38.62       37.65      3.86 o 
   8  10   4        3.09        2.62      2.67 o 
   1  11   4      491.80      496.95     20.11 o 
   2  11   4      139.65      130.42      7.35 o 
   3  11   4      233.41      239.55      7.73 o 
   4  11   4      252.70      231.55      8.43 o 
   5  11   4       83.25       80.88      4.40 o 
   6  11   4       22.60       25.02      3.30 o 
   7  11   4       18.71       20.18      3.37 o 
   8  11   4        6.78        2.63      2.75 o 
   0  12   4      202.64      230.23     10.76 o 
   1  12   4       49.84       56.98      4.81 o 
   2  12   4       71.39       76.52      5.32 o 
   3  12   4      255.12      253.70      8.36 o 
   4  12   4       80.43       72.43      5.58 o 
   5  12   4       13.43       10.03      3.67 o 
   6  12   4      125.90      114.59      6.97 o 
   7  12   4       25.06       26.40      4.56 o 
   1  13   4      208.63      219.31      7.86 o 
   2  13   4      661.59      633.57     27.12 o 
   3  13   4       23.93       24.25      4.05 o 
   4  13   4       92.58       86.54      6.99 o 
   5  13   4       16.86       19.33      4.17 o 
   6  13   4       44.56       36.37      5.07 o 
   7  13   4       51.29       41.21      5.32 o 
   0  14   4       33.72       39.78      6.81 o 
   1  14   4      430.88      421.11     10.78 o 
   2  14   4       21.62       26.26      4.31 o 
   3  14   4        2.42        6.73      3.52 o 
   4  14   4       13.60        9.47      3.92 o 
   5  14   4      154.51      150.84     23.30 o 
   6  14   4       28.59       33.51      5.07 o 
   1  15   4        8.62        3.50      3.41 o 
   2  15   4       77.03       89.06      6.34 o 
   3  15   4       69.59       66.47      5.95 o 
   4  15   4       11.57       10.93      4.05 o 
   5  15   4       27.81       30.34      4.94 o 
   0  16   4       20.85       18.27      6.09 o 
   1  16   4        0.88       -3.04      3.04 o 
   2  16   4        7.25       11.77      4.30 o 
   3  16   4       43.08       50.43      5.91 o 
   4  16   4       10.09        7.17      4.05 o 
   1  17   4       25.77       25.27      4.81 o 
   2  17   4       23.99       20.67      4.79 o 
   3  17   4       22.06       23.94      5.07 o 
   2   0   5     1171.31     1007.26    260.11 o 
   4   0   5      690.78      602.46    158.71 o 
   6   0   5      592.24      533.18     14.73 o 
   8   0   5      202.50      204.38     11.47 o 
  10   0   5       16.80       17.20      5.37 o 
   0   1   5     8987.39     9377.98   4594.90 o 
   1   1   5      553.55      519.40    131.66 o 
   2   1   5     1377.99     1211.62    183.68 o 
   3   1   5      719.97      602.08     67.84 o 
   4   1   5      992.99      910.42    110.72 o 
   5   1   5      121.69      101.56     18.22 o 
   6   1   5      880.30      769.61     12.21 o 
   7   1   5       36.52       29.97      4.05 o 
   8   1   5       58.96       65.58      7.88 o 
   9   1   5        0.28       -2.12      2.65 o 
  10   1   5       12.79       15.05      5.37 o 
   1   2   5     1388.80     1317.56    338.33 o 
   2   2   5     1293.63     1175.34     59.41 o 
   3   2   5      699.07      625.21     75.51 o 
   4   2   5     1684.14     1606.76     55.78 o 
   5   2   5      519.02      412.88    111.67 o 
   6   2   5      208.62      187.21      9.32 o 
   7   2   5       47.18       43.72      6.09 o 
   8   2   5        3.73        0.53      3.94 o 
   9   2   5       50.26       52.49      5.19 o 
  10   2   5       12.04       11.68      4.03 o 
   0   3   5      596.25      592.44    320.13 o 
   1   3   5      223.70      232.79     65.28 o 
   2   3   5      279.92      273.84     61.28 o 
   3   3   5      470.91      440.20     77.27 o 
   4   3   5      308.01      301.07     16.51 o 
   5   3   5       28.07       19.35      3.94 o 
   6   3   5       56.32       49.46      5.73 o 
   7   3   5       30.39       29.28      3.78 o 
   8   3   5       66.31       59.54      6.81 o 
   9   3   5       11.49       11.75      3.67 o 
  10   3   5        3.34        4.22      3.36 o 
   1   4   5     1691.93     1605.53     84.28 o 
   2   4   5      330.18      387.40     11.32 o 
   3   4   5     1332.24     1311.41     42.91 o 
   4   4   5       78.93       80.01      4.31 o 
   5   4   5        2.40        4.17      1.98 o 
   6   4   5       70.57       67.40      4.48 o 
   7   4   5       14.87       15.33      3.29 o 
   8   4   5       27.11       30.39      4.31 o 
   9   4   5       10.30       12.61      3.92 o 
  10   4   5        0.85       -1.62      3.16 o 
   0   5   5      696.24      708.57     90.74 o 
   1   5   5      225.17      249.32     19.48 o 
   2   5   5        9.53        5.62      3.36 o 
   3   5   5      380.56      316.52     52.31 o 
   4   5   5      130.14      123.07     16.86 o 
   5   5   5       17.30       18.50      2.65 o 
   6   5   5       90.49       79.69      6.45 o 
   7   5   5      164.96      164.68     10.22 o 
   8   5   5      121.60      125.71     20.25 o 
   9   5   5       63.09       71.96      5.95 o 
   1   6   5      118.13       75.73     28.18 o 
   2   6   5      115.62      100.65      2.36 o 
   3   6   5      179.71      189.32      6.32 o 
   4   6   5       33.43       33.52      5.80 o 
   5   6   5       66.12       58.86      4.03 o 
   6   6   5      217.77      205.23     21.16 o 
   7   6   5       84.26       99.34      5.95 o 
   8   6   5        1.67        1.81      2.91 o 
   9   6   5       84.21       89.10      6.63 o 
   0   7   5       67.99       79.22      5.74 o 
   1   7   5      318.92      398.92     13.73 o 
   2   7   5      340.49      317.64     11.35 o 
   3   7   5      798.78      784.79     28.41 o 
   4   7   5       95.48      100.36      3.00 o 
   5   7   5      115.59      111.39      6.28 o 
   6   7   5      141.17      142.00      6.32 o 
   7   7   5       78.22       79.06      5.41 o 
   8   7   5       18.35       21.98      4.17 o 
   9   7   5        4.89        3.42      3.26 o 
   1   8   5     1043.32     1131.95     31.29 o 
   2   8   5      370.60      398.32      9.94 o 
   3   8   5       69.18       82.62      4.56 o 
   4   8   5      149.03      149.14      5.41 o 
   5   8   5      553.77      548.70     37.06 o 
   6   8   5       11.57       14.07      2.60 o 
   7   8   5       65.13       65.98      5.30 o 
   8   8   5       27.19       30.80      4.64 o 
   9   8   5        4.72        5.57      3.67 o 
   0   9   5      332.42      363.93     11.84 o 
   1   9   5      266.25      269.34     11.30 o 
   2   9   5       61.98       52.81      4.18 o 
   3   9   5      361.04      321.77      6.81 o 
   4   9   5      118.78      108.03      4.27 o 
   5   9   5        4.13        0.88      1.97 o 
   6   9   5      193.40      192.83      9.28 o 
   7   9   5       10.56       10.88      2.88 o 
   8   9   5        3.38        4.87      2.67 o 
   1  10   5      353.81      393.54     18.84 o 
   2  10   5      650.65      657.25     22.82 o 
   3  10   5       60.15       66.65      5.91 o 
   4  10   5       29.53       30.76      4.05 o 
   5  10   5       80.03       80.64      5.58 o 
   6  10   5       77.35       78.61      6.09 o 
   7  10   5        1.83        4.18      2.69 o 
   8  10   5        6.39        4.64      2.82 o 
   0  11   5      135.59      133.72      8.60 o 
   1  11   5      177.42      178.32      6.85 o 
   2  11   5       84.72       99.75      5.58 o 
   3  11   5       91.35       93.30      5.58 o 
   4  11   5       48.35       46.06      4.81 o 
   5  11   5       89.72       89.58      5.95 o 
   6  11   5      154.64      137.30     10.40 o 
   7  11   5       33.73       28.71      4.84 o 
   8  11   5       66.22       74.90      9.68 o 
   1  12   5      154.36      136.05      6.46 o 
   2  12   5      367.99      384.75     17.76 o 
   3  12   5      125.72      132.35      6.71 o 
   4  12   5       60.17       53.88      8.60 o 
   5  12   5       86.96       93.47     10.04 o 
   6  12   5        6.43        5.76      3.41 o 
   7  12   5       37.91       29.03      4.81 o 
   0  13   5      181.88      178.92     10.76 o 
   1  13   5       69.25       62.41      5.32 o 
   2  13   5      186.94      178.85     10.76 o 
   3  13   5       77.16       80.80      5.95 o 
   4  13   5       84.74       82.18     17.20 o 
   5  13   5        2.60        7.35      3.55 o 
   6  13   5       67.56       66.30      8.60 o 
   1  14   5      114.26      107.22      6.59 o 
   2  14   5      112.60      112.25      6.84 o 
   3  14   5      232.64      231.13      9.32 o 
   4  14   5       30.92       34.70      5.07 o 
   5  14   5       39.11       39.83      5.32 o 
   6  14   5       15.19       15.77      4.31 o 
   0  15   5       29.54       29.74      6.81 o 
   1  15   5       67.54       70.24      6.08 o 
   2  15   5        9.83       11.80      4.17 o 
   3  15   5        1.69        2.50      3.67 o 
   4  15   5       40.80       34.75      5.19 o 
   5  15   5       36.04       32.83      6.09 o 
   1  16   5        7.67        5.66      3.92 o 
   2  16   5       71.08       78.36      6.63 o 
   3  16   5        1.03        2.43      3.67 o 
   4  16   5       19.86       17.68      4.68 o 
   0  17   5      107.60      116.49     10.75 o 
   1  17   5        0.03       -0.35      3.67 o 
   2  17   5       39.03       35.63      6.63 o 
   0   0   6     2030.89     2231.44   1135.48 o 
   2   0   6        5.02        7.25      4.66 o 
   4   0   6     2355.68     1920.47    489.88 o 
   6   0   6     1237.16     1082.27     20.90 o 
   8   0   6      108.79       86.38      8.60 o 
   1   1   6      777.13      772.14    195.62 o 
   2   1   6       75.65      111.96     18.40 o 
   3   1   6      246.23      178.55     32.31 o 
   4   1   6      348.85      314.74     49.62 o 
   5   1   6       94.39       86.29     16.62 o 
   6   1   6       25.74       30.43      3.67 o 
   7   1   6      266.61      239.04      8.24 o 
   8   1   6      118.09      113.27      9.32 o 
   9   1   6       32.85       36.91      7.17 o 
  10   1   6       10.94       14.33      5.37 o 
   0   2   6      835.41      761.76    376.39 o 
   1   2   6     1111.99     1044.07    268.68 o 
   2   2   6      135.12      154.29     29.90 o 
   3   2   6      530.68      446.02     42.55 o 
   4   2   6      200.48      171.32     25.31 o 
   5   2   6      113.06       92.36     27.15 o 
   6   2   6      179.61      155.27      6.34 o 
   7   2   6      130.51      107.90      8.60 o 
   8   2   6      109.39       90.69      8.60 o 
   9   2   6       17.46       18.17      4.03 o 
  10   2   6       33.14       32.87      4.99 o 
   1   3   6     1362.15     1257.66    296.85 o 
   2   3   6      685.60      636.46    112.56 o 
   3   3   6       62.38       58.62     13.73 o 
   4   3   6      108.89       93.94     18.84 o 
   5   3   6       27.61       34.76      5.02 o 
   6   3   6       17.33       14.69      4.30 o 
   7   3   6       91.16       67.74      7.53 o 
   8   3   6       19.92       22.87      4.03 o 
   9   3   6        4.70        4.60      3.18 o 
   0   4   6     2444.94     2552.30     23.68 o 
   1   4   6     1324.94     1359.80    138.32 o 
   2   4   6     1006.04      932.43    202.32 o 
   3   4   6       30.12       41.06     14.68 o 
   4   4   6        5.92        4.03      2.66 o 
   5   4   6       18.58       17.92      4.30 o 
   6   4   6      117.09      107.54      8.24 o 
   7   4   6      276.87      270.89     12.73 o 
   8   4   6        3.89        8.87      3.26 o 
   9   4   6       27.14       24.52      4.39 o 
   1   5   6      951.61      941.17     72.73 o 
   2   5   6      486.92      448.21     24.77 o 
   3   5   6       86.61       83.23      4.04 o 
   4   5   6      110.36      112.07      9.07 o 
   5   5   6       63.86       68.39      3.51 o 
   6   5   6       89.39       97.12      5.41 o 
   7   5   6      443.72      465.07     49.89 o 
   8   5   6        4.42        4.30      3.04 o 
   9   5   6       46.94       39.66      5.05 o 
   0   6   6      289.66      268.83     34.99 o 
   1   6   6      753.71      776.25     53.45 o 
   2   6   6      205.00      237.63     10.67 o 
   3   6   6      670.85      625.97     52.80 o 
   4   6   6      108.15      110.51      6.34 o 
   5   6   6       28.23       28.68      2.67 o 
   6   6   6       37.45       36.31      4.03 o 
   7   6   6       19.46       19.28      3.67 o 
   8   6   6      119.76      127.02      7.89 o 
   9   6   6       33.23       35.80      5.55 o 
   1   7   6      101.06      109.50      9.43 o 
   2   7   6      195.71      144.89     35.57 o 
   3   7   6      179.88      160.03      4.53 o 
   4   7   6      291.49      254.75     31.23 o 
   5   7   6      301.41      287.83     13.93 o 
   6   7   6       28.51       24.90      3.00 o 
   7   7   6       56.12       52.95      4.94 o 
   8   7   6       14.04       13.60      6.09 o 
   9   7   6        4.18        2.76      3.41 o 
   0   8   6       64.35       62.36      6.09 o 
   1   8   6      264.09      296.31     13.10 o 
   2   8   6      211.11      213.57     13.63 o 
   3   8   6      130.33      135.66     10.22 o 
   4   8   6      497.55      488.38     17.17 o 
   5   8   6      121.18      111.07      5.06 o 
   6   8   6      132.54      132.13      8.06 o 
   7   8   6       72.40       71.74      4.52 o 
   8   8   6       28.63       31.60      3.77 o 
   1   9   6      131.82      155.98      9.86 o 
   2   9   6       28.09       25.85      3.29 o 
   3   9   6      211.10      206.20     13.45 o 
   4   9   6       43.04       45.28      5.20 o 
   5   9   6       27.12       25.42      3.92 o 
   6   9   6        7.54        4.43      3.40 o 
   7   9   6       22.98       19.98      4.17 o 
   8   9   6        1.30        2.87      3.29 o 
   0  10   6      211.05      212.67     10.04 o 
   1  10   6       21.56       22.02      3.41 o 
   2  10   6      186.22      198.04     20.26 o 
   3  10   6       78.04       75.07      5.73 o 
   4  10   6      114.93      121.03      6.99 o 
   5  10   6       27.45       31.62      4.29 o 
   6  10   6      130.80      136.29     15.95 o 
   7  10   6       30.30       26.44      4.54 o 
   8  10   6        2.43        1.46      3.41 o 
   1  11   6       69.28       64.12      4.94 o 
   2  11   6       89.82       93.89      5.70 o 
   3  11   6      381.63      394.47     12.92 o 
   4  11   6      166.07      194.34     16.85 o 
   5  11   6      250.75      237.09     20.26 o 
   6  11   6       33.22       37.50      4.81 o 
   7  11   6       27.84       31.72      5.07 o 
   0  12   6      121.47      125.82      9.32 o 
   1  12   6      132.54      134.12      6.71 o 
   2  12   6      109.92      114.90      6.46 o 
   3  12   6      332.60      296.67     10.58 o 
   4  12   6      162.03      158.78      7.48 o 
   5  12   6       66.12       72.77      6.20 o 
   6  12   6       26.50       21.86      4.56 o 
   7  12   6       24.71       27.42      4.94 o 
   1  13   6       24.96       25.42      4.31 o 
   2  13   6       39.14       42.45      4.94 o 
   3  13   6       74.69       75.00     10.57 o 
   4  13   6       67.76       74.76      6.08 o 
   5  13   6       14.65       10.39      3.80 o 
   6  13   6       31.22       36.00      5.44 o 
   0  14   6       92.13       86.02      8.96 o 
   1  14   6       34.59       38.50      4.94 o 
   2  14   6       32.85       34.81      4.94 o 
   3  14   6       48.68       53.61      5.56 o 
   4  14   6       33.30       33.15      5.07 o 
   5  14   6       51.11       57.52      6.20 o 
   1  15   6       11.50       10.75      4.05 o 
   2  15   6        7.79        6.77      5.91 o 
   3  15   6       14.33       11.39      4.17 o 
   4  15   6       11.68        8.60      4.31 o 
   0  16   6       27.51       25.44      7.17 o 
   1  16   6       28.07       28.61      5.05 o 
   2  16   6        2.71        4.22      3.92 o 
   3  16   6        5.97        2.15      3.80 o 
   1  17   6        8.44        5.02      4.31 o 
   2   0   7     3594.37     3390.53   1112.61 o 
   4   0   7      108.80       82.69     29.18 o 
   6   0   7      283.47      222.41     10.40 o 
   8   0   7       40.37       48.02      7.53 o 
   0   1   7     2930.09     2975.64    907.47 o 
   1   1   7       40.42       50.28     16.14 o 
   2   1   7     1146.58     1153.18    242.87 o 
   3   1   7       71.74       70.91     12.55 o 
   4   1   7       29.87       25.60      7.88 o 
   5   1   7       83.47       71.20     14.13 o 
   6   1   7      530.65      458.70     10.03 o 
   7   1   7       94.06       84.66      5.70 o 
   8   1   7      459.68      408.77     15.79 o 
   9   1   7       35.27       34.76      7.17 o 
   1   2   7      238.38      222.42     62.67 o 
   2   2   7      806.90      723.55    160.01 o 
   3   2   7       74.15       62.40     16.03 o 
   4   2   7      431.52      355.64     59.90 o 
   5   2   7       21.23       17.54      4.62 o 
   6   2   7       76.51      103.12     34.95 o 
   7   2   7      110.99       84.59      8.24 o 
   8   2   7       13.68       20.07      5.73 o 
   9   2   7       15.69       11.76      6.63 o 
   0   3   7     2505.12     2759.19   1327.39 o 
   1   3   7       19.96       19.51     11.54 o 
   2   3   7      193.47      178.99     46.45 o 
   3   3   7       35.68       41.35      9.91 o 
   4   3   7       15.11       14.67      5.23 o 
   5   3   7      155.23      129.28     77.09 o 
   6   3   7      157.51      130.51      8.60 o 
   7   3   7      219.05      185.04     10.76 o 
   8   3   7       37.89       43.72      7.17 o 
   9   3   7       17.94       13.50      3.78 o 
   1   4   7       90.13       83.91     27.49 o 
   2   4   7       16.54       19.24     12.95 o 
   3   4   7      224.17      214.58     30.10 o 
   4   4   7       42.54       38.51      7.55 o 
   5   4   7      148.43      137.32      8.25 o 
   6   4   7       88.13       80.65      7.89 o 
   7   4   7       77.11       77.77      7.88 o 
   8   4   7        2.00        3.85      2.91 o 
   9   4   7       14.82       13.82      4.48 o 
   0   5   7      295.49      321.12     47.02 o 
   1   5   7      142.78      224.92     40.09 o 
   2   5   7       82.62      101.27     19.34 o 
   3   5   7      577.18      538.79     28.99 o 
   4   5   7      131.31      121.02     13.14 o 
   5   5   7      167.16      157.25      8.07 o 
   6   5   7      520.46      501.30     41.65 o 
   7   5   7       79.10       90.62      5.81 o 
   8   5   7        8.93       12.40      3.52 o 
   9   5   7        6.01        4.38      3.26 o 
   1   6   7      408.80      402.82     28.51 o 
   2   6   7       18.61       22.61      6.47 o 
   3   6   7       39.14       47.25      4.77 o 
   4   6   7        8.13        6.12      1.81 o 
   5   6   7       23.51       25.83      2.72 o 
   6   6   7      177.15      162.17     11.30 o 
   7   6   7       52.38       50.40      5.52 o 
   8   6   7       11.25       10.44      3.44 o 
   9   6   7        3.17        3.26      3.41 o 
   0   7   7       61.08       61.91     17.56 o 
   1   7   7      278.63      280.20     21.23 o 
   2   7   7      449.63      436.63     33.95 o 
   3   7   7      225.37      209.03      6.91 o 
   4   7   7       35.53       45.80      5.04 o 
   5   7   7       81.16       80.35      5.00 o 
   6   7   7       67.29       63.40      4.04 o 
   7   7   7       11.90       11.91      2.74 o 
   8   7   7       25.32       20.94      3.43 o 
   1   8   7       33.15       42.99      3.74 o 
   2   8   7      147.33      152.97      5.72 o 
   3   8   7       90.14       93.36      4.61 o 
   4   8   7      203.78      192.51      6.75 o 
   5   8   7       59.46       51.21      4.79 o 
   6   8   7       35.22       34.90      4.43 o 
   7   8   7       59.59       55.76      5.44 o 
   8   8   7       39.16       43.06      6.09 o 
   0   9   7      417.42      479.24     14.00 o 
   1   9   7       31.46       33.42      3.67 o 
   2   9   7       13.21       14.81      3.16 o 
   3   9   7      392.86      407.00     15.61 o 
   4   9   7       67.87       60.45      5.07 o 
   5   9   7       43.26       45.76      4.68 o 
   6   9   7       63.04       67.70     11.83 o 
   7   9   7       18.10       17.50      4.03 o 
   8   9   7       17.31       14.18      4.17 o 
   1  10   7      335.66      341.21      9.13 o 
   2  10   7       79.00       75.90      8.96 o 
   3  10   7      170.45      177.12      7.10 o 
   4  10   7       26.88       26.33      4.05 o 
   5  10   7       21.93       22.75      4.31 o 
   6  10   7       44.52       39.33      5.05 o 
   7  10   7        2.08        3.07      3.52 o 
   0  11   7       23.61       21.50      5.37 o 
   1  11   7        0.98        0.63      2.65 o 
   2  11   7      209.98      198.43      7.73 o 
   3  11   7       88.41       82.62      5.83 o 
   4  11   7       86.47       82.85      7.89 o 
   5  11   7       65.19       73.36      6.08 o 
   6  11   7      155.11      144.83     11.11 o 
   7  11   7       12.38        8.91      3.92 o 
   1  12   7       35.38       47.66      4.94 o 
   2  12   7       14.19       13.97      3.80 o 
   3  12   7       27.91       28.85      4.56 o 
   4  12   7      128.47      125.89     11.65 o 
   5  12   7       88.86       78.30      6.34 o 
   6  12   7       13.19        7.11      3.92 o 
   0  13   7       32.89       27.95      6.09 o 
   1  13   7       35.79       31.87      4.68 o 
   2  13   7       20.28       24.35      4.43 o 
   3  13   7        7.32       10.21      5.20 o 
   4  13   7      116.86      105.74      9.68 o 
   5  13   7        3.01        3.77      3.78 o 
   6  13   7        3.50       -2.23      3.36 o 
   1  14   7      142.70      128.12      7.35 o 
   2  14   7       85.33       94.25      6.84 o 
   3  14   7      111.84      116.13     10.39 o 
   4  14   7       21.28       23.98      4.94 o 
   5  14   7       61.43       68.09      9.68 o 
   0  15   7       48.12       45.87      8.24 o 
   1  15   7       45.37       44.57      5.70 o 
   2  15   7       98.22      100.73      7.10 o 
   3  15   7        6.88        2.15      3.80 o 
   4  15   7       26.10       25.27      5.07 o 
   1  16   7        1.81        0.53      3.78 o 
   2  16   7       33.19       38.71      5.81 o 
   0   0   8     3574.09     3666.65   1860.85 o 
   2   0   8      328.53      310.62    104.59 o 
   4   0   8      133.40      124.27     24.28 o 
   6   0   8      192.42      177.85      9.68 o 
   8   0   8      144.39      120.09     10.04 o 
   1   1   8      724.09      701.27    147.98 o 
   2   1   8      138.08      123.86     36.39 o 
   3   1   8      206.04      181.22     28.10 o 
   4   1   8       20.83       16.90      2.42 o 
   5   1   8        3.82       20.66     15.53 o 
   6   1   8      143.29      114.35      6.63 o 
   7   1   8       45.70       47.75      4.94 o 
   8   1   8       33.03       32.64      5.20 o 
   9   1   8        4.26        8.60      5.37 o 
   0   2   8       21.25       13.82      9.89 o 
   1   2   8       29.20       29.83     11.73 o 
   2   2   8      158.51      158.98     41.32 o 
   3   2   8      172.13      149.06     26.96 o 
   4   2   8       40.66       36.45      8.74 o 
   5   2   8      167.47      127.78     22.00 o 
   6   2   8        0.90       72.47     51.11 o 
   7   2   8       54.23       54.11      7.17 o 
   8   2   8      250.87      235.60     12.91 o 
   9   2   8       25.51       30.10      7.17 o 
   1   3   8       60.18       47.58     17.90 o 
   2   3   8     1123.52      956.06    186.68 o 
   3   3   8      386.56      349.15     48.36 o 
   4   3   8       34.90       32.97      4.27 o 
   5   3   8      295.32      280.41     52.25 o 
   6   3   8       37.55       36.83      5.77 o 
   7   3   8       69.98       60.57      7.53 o 
   8   3   8        6.00        6.45      5.02 o 
   9   3   8        4.46        3.45      3.26 o 
   0   4   8     2608.39     2681.68   1392.26 o 
   1   4   8       26.30       24.97     13.78 o 
   2   4   8      478.66      480.17     78.52 o 
   3   4   8      569.55      445.00     92.32 o 
   4   4   8      318.94      282.25     37.20 o 
   5   4   8      125.16      118.76      8.42 o 
   6   4   8       64.30       55.89      4.79 o 
   7   4   8        0.13        1.07      4.30 o 
   8   4   8        5.53        1.87      2.84 o 
   9   4   8        5.87        6.07      3.52 o 
   1   5   8      130.69      110.26     20.67 o 
   2   5   8      116.55      112.56     24.77 o 
   3   5   8        1.85        1.11      5.26 o 
   4   5   8       32.52       35.02      8.56 o 
   5   5   8      177.70      182.00     14.16 o 
   6   5   8      194.28      197.79     15.96 o 
   7   5   8       44.82       38.72      5.16 o 
   8   5   8       16.17       18.98      3.92 o 
   9   5   8        8.11        8.81      3.78 o 
   0   6   8      382.86      350.47     40.57 o 
   1   6   8       12.95       16.00      3.10 o 
   2   6   8       23.14       30.99      3.02 o 
   3   6   8      252.44      219.64     33.33 o 
   4   6   8      114.78      104.24     18.32 o 
   5   6   8        7.47        9.52      2.30 o 
   6   6   8       56.81       59.16      3.92 o 
   7   6   8       10.19        6.36      2.47 o 
   8   6   8       38.59       37.53      3.90 o 
   1   7   8      252.32      256.46     14.81 o 
   2   7   8      315.99      313.34     17.12 o 
   3   7   8       39.70       32.13      8.26 o 
   4   7   8       61.51       56.60      8.43 o 
   5   7   8      429.08      418.23     34.99 o 
   6   7   8        6.55       10.97      3.40 o 
   7   7   8        2.00        1.30      3.16 o 
   8   7   8        5.81        7.51      3.62 o 
   0   8   8       57.25       56.20     20.61 o 
   1   8   8       73.56       70.19     15.22 o 
   2   8   8      301.13      294.75      9.27 o 
   3   8   8      113.75      109.49      5.28 o 
   4   8   8       40.36       43.89      5.87 o 
   5   8   8        5.04        4.33      2.91 o 
   6   8   8       10.27        5.87      3.26 o 
   7   8   8       20.16       14.38      4.03 o 
   8   8   8        1.88        0.76      3.41 o 
   1   9   8      151.08      171.99     11.11 o 
   2   9   8      116.72      118.70      6.08 o 
   3   9   8       12.35       14.30      4.66 o 
   4   9   8      115.52      108.79      8.78 o 
   5   9   8       24.94       22.01      6.99 o 
   6   9   8        5.89        3.33      3.26 o 
   7   9   8        3.34        2.57      3.41 o 
   0  10   8      135.63      115.79      8.60 o 
   1  10   8        7.83       12.72      3.55 o 
   2  10   8      141.58      145.23      7.53 o 
   3  10   8        0.40        1.07      3.04 o 
   4  10   8       56.32       42.84      4.81 o 
   5  10   8      110.67      105.41     10.75 o 
   6  10   8        0.56       -0.11      3.41 o 
   7  10   8        1.01       -0.17      3.41 o 
   1  11   8      160.80      176.58      7.61 o 
   2  11   8       88.06      109.20      6.46 o 
   3  11   8       21.55       25.39      4.43 o 
   4  11   8       17.29       20.52      4.17 o 
   5  11   8       72.86       82.30     12.54 o 
   6  11   8       79.39       82.07      9.68 o 
   0  12   8      122.31      102.52      9.32 o 
   1  12   8       26.22       23.01      4.29 o 
   2  12   8       75.45       74.94      5.95 o 
   3  12   8        1.01        1.07      3.29 o 
   4  12   8       26.85       27.29      5.02 o 
   5  12   8       40.35       38.41      5.19 o 
   6  12   8       12.41        7.85      4.17 o 
   1  13   8       19.48       22.86      4.43 o 
   2  13   8       56.42       50.89      5.57 o 
   3  13   8       31.59       32.11      4.94 o 
   4  13   8        2.42        2.84      3.78 o 
   5  13   8       24.27       30.50      5.05 o 
   0  14   8       19.10        7.52      6.09 o 
   1  14   8       45.34       48.57      5.70 o 
   2  14   8        7.93       11.35      4.43 o 
   3  14   8       63.92       63.80      6.34 o 
   4  14   8        5.97        7.42      4.84 o 
   1  15   8        2.09        1.43      4.05 o 
   2  15   8       53.08       58.27      6.46 o 
   3  15   8       35.19       45.25      6.07 o 
   0  16   8        5.77        9.32      6.45 o 
   1  16   8       44.01       48.23      6.08 o 
   2   0   9       18.55       14.55     19.31 o 
   4   0   9      221.71      167.45     39.49 o 
   6   0   9      325.95      303.86     12.20 o 
   8   0   9      198.18      196.12     12.19 o 
   0   1   9      876.51      830.43    403.45 o 
   1   1   9       86.16       88.04     27.37 o 
   2   1   9       41.68       42.48     17.42 o 
   3   1   9      263.71      229.97     35.97 o 
   4   1   9        9.46       53.20     26.25 o 
   5   1   9        5.60       -0.54      3.79 o 
   6   1   9      118.31      104.70      5.83 o 
   7   1   9       85.16       80.83      5.83 o 
   8   1   9       65.41       54.83      5.57 o 
   9   1   9       16.59       10.39      6.09 o 
   1   2   9      235.01      243.62     78.83 o 
   2   2   9      117.44       86.91     25.22 o 
   3   2   9      214.77      195.50     26.93 o 
   4   2   9       50.57       50.34      8.66 o 
   5   2   9       18.35       12.02      2.17 o 
   6   2   9       33.88       84.22     49.50 o 
   7   2   9        2.27        3.94      3.04 o 
   8   2   9       16.89       25.44      6.45 o 
   9   2   9        4.59       11.11      6.09 o 
   0   3   9      954.01      875.48    428.04 o 
   1   3   9      335.95      338.17    104.69 o 
   2   3   9      202.19      188.96     41.80 o 
   3   3   9       26.77       65.19     23.59 o 
   4   3   9      314.31      262.21     33.99 o 
   5   3   9       44.07       40.49      4.70 o 
   6   3   9       40.50       47.86      7.56 o 
   7   3   9       16.42       12.87      3.26 o 
   8   3   9       25.28       17.56      6.09 o 
   1   4   9      443.10      357.09     80.21 o 
   2   4   9      223.04      228.05     56.39 o 
   3   4   9       53.69       56.91     16.04 o 
   4   4   9       99.53       88.54     13.37 o 
   5   4   9      282.61      261.50     17.08 o 
   6   4   9        2.96        9.93     14.92 o 
   7   4   9       26.68       24.83      3.92 o 
   8   4   9        1.57       -0.99      2.16 o 
   0   5   9      303.60      298.98    139.23 o 
   1   5   9      201.82      195.36     19.36 o 
   2   5   9      162.53      142.97     29.77 o 
   3   5   9       25.98       22.21      9.82 o 
   4   5   9      173.30      141.58     23.85 o 
   5   5   9        6.93       10.61      3.22 o 
   6   5   9       22.01       15.70      5.56 o 
   7   5   9        8.48        7.03      2.67 o 
   8   5   9       22.85       20.38      3.30 o 
   1   6   9      412.07      421.84     55.50 o 
   2   6   9       87.29       97.58     25.19 o 
   3   6   9        3.99        0.71      3.33 o 
   4   6   9      427.13      355.39     89.05 o 
   5   6   9      120.87      121.88     18.64 o 
   6   6   9       17.96       18.40      3.78 o 
   7   6   9       44.37       47.25      6.27 o 
   8   6   9        1.34        2.79      3.36 o 
   0   7   9       30.28       38.48     13.26 o 
   1   7   9      199.52      201.96      8.76 o 
   2   7   9       36.74       47.20      9.76 o 
   3   7   9       74.81       65.45     12.00 o 
   4   7   9      101.02       91.55     20.13 o 
   5   7   9       37.83       45.93      5.20 o 
   6   7   9       52.54       55.38      9.68 o 
   7   7   9       23.63       23.20      4.43 o 
   8   7   9       18.47       14.67      4.17 o 
   1   8   9       53.10       73.42     16.81 o 
   2   8   9      284.00      290.44     12.23 o 
   3   8   9       65.10       68.03     11.90 o 
   4   8   9       72.82       65.23      5.06 o 
   5   8   9       24.20       20.40      3.92 o 
   6   8   9        8.70       10.90      3.67 o 
   7   8   9       51.86       43.94      5.32 o 
   0   9   9      381.70      386.13     14.00 o 
   1   9   9       61.55       67.68      8.01 o 
   2   9   9      292.76      302.68     13.68 o 
   3   9   9        5.11        4.68      3.93 o 
   4   9   9        9.93        7.72      3.37 o 
   5   9   9       11.43       14.38      5.02 o 
   6   9   9       49.76       45.90      5.30 o 
   7   9   9        2.54        3.49      3.52 o 
   1  10   9      167.30      174.29      7.61 o 
   2  10   9      339.39      320.53     16.32 o 
   3  10   9      123.76      132.65     12.55 o 
   4  10   9       27.30       28.98      6.63 o 
   5  10   9        6.78        6.02      3.67 o 
   6  10   9        9.37        9.27      4.03 o 
   0  11   9      221.91      200.45     11.48 o 
   1  11   9      131.01      131.56      8.42 o 
   2  11   9      101.41       96.34      6.46 o 
   3  11   9       30.20       28.54      4.56 o 
   4  11   9        1.54       -1.28      3.16 o 
   5  11   9        2.94        1.20      3.67 o 
   6  11   9       46.93       47.70      5.83 o 
   1  12   9       40.88       45.16      5.32 o 
   2  12   9       70.81       74.88      6.34 o 
   3  12   9       92.67       89.53      6.59 o 
   4  12   9       33.75       39.78      5.44 o 
   5  12   9       46.21       47.75      5.81 o 
   0  13   9       42.48       52.68      8.24 o 
   1  13   9       15.92       15.59      4.43 o 
   2  13   9       33.89       38.60      6.27 o 
   3  13   9       26.53       27.15      5.07 o 
   4  13   9       35.77       39.80      5.83 o 
   5  13   9        8.02       10.93      4.31 o 
   1  14   9       46.77       50.55      5.95 o 
   2  14   9       19.26       23.00      4.94 o 
   3  14   9       72.13       78.87      7.71 o 
   0  15   9       38.95       40.13      8.24 o 
   1  15   9        7.80        5.02      4.31 o 
   2  15   9       15.04       18.27      5.07 o 
   0   0  10       14.54      -18.27     18.27 o 
   2   0  10       87.91       62.14     34.16 o 
   4   0  10       37.42       22.81      6.81 o 
   6   0  10       69.33       93.18      7.88 o 
   8   0  10       70.93       65.58      8.60 o 
   1   1  10       78.25       55.68     30.54 o 
   2   1  10      329.72      257.22    102.14 o 
   3   1  10       54.94       37.37     17.61 o 
   4   1  10       33.34       19.13      4.59 o 
   5   1  10        9.21        6.39      2.61 o 
   6   1  10       37.83       35.05      5.20 o 
   7   1  10       71.45       66.09      5.70 o 
   8   1  10        6.34        7.67      3.78 o 
   0   2  10        8.77       15.27     25.22 o 
   1   2  10       20.31       30.80      9.19 o 
   2   2  10      128.00      157.00     42.30 o 
   3   2  10       15.75       13.71      6.98 o 
   4   2  10       17.66       16.63      2.69 o 
   5   2  10        4.50        2.37      2.31 o 
   6   2  10       57.19       44.15      4.88 o 
   7   2  10       34.75       33.24      4.54 o 
   8   2  10        8.99        7.52      5.37 o 
   1   3  10      101.81       94.34     29.81 o 
   2   3  10      132.41      146.11     32.31 o 
   3   3  10      118.89      103.11     32.12 o 
   4   3  10       12.95       11.25      3.10 o 
   5   3  10       97.28       57.98     17.98 o 
   6   3  10        6.88       12.92     20.96 o 
   7   3  10       19.25       24.37      6.09 o 
   8   3  10        3.27       -1.07      5.02 o 
   0   4  10      795.37      724.54    351.83 o 
   1   4  10      131.15      130.67     20.63 o 
   2   4  10      487.23      417.86     91.02 o 
   3   4  10       38.52       61.24     13.91 o 
   4   4  10       46.17       39.00      6.68 o 
   5   4  10       12.06       12.79      6.41 o 
   6   4  10       13.75        6.98      4.32 o 
   7   4  10       19.88       17.92      5.73 o 
   8   4  10        1.87        3.56      3.18 o 
   1   5  10      424.80      350.58     57.53 o 
   2   5  10       43.49      176.84     57.27 o 
   3   5  10       82.72       75.31     21.22 o 
   4   5  10      117.07      107.20     15.77 o 
   5   5  10      115.37      107.24     22.07 o 
   6   5  10       49.17       42.56      4.55 o 
   7   5  10       24.26       19.21      4.17 o 
   8   5  10        6.61       11.11      5.73 o 
   0   6  10      487.09      432.39    122.65 o 
   1   6  10      183.95      183.96     16.53 o 
   2   6  10      147.77      143.71     22.49 o 
   3   6  10      398.50      357.83     58.02 o 
   4   6  10       25.46       27.49      8.92 o 
   5   6  10       17.73       21.06      3.67 o 
   6   6  10       77.19       84.94      5.95 o 
   7   6  10       42.72       45.60      5.19 o 
   1   7  10      248.79      237.67     21.94 o 
   2   7  10       47.33       45.97     15.28 o 
   3   7  10       97.22      104.24     40.03 o 
   4   7  10        5.92        3.00      4.05 o 
   5   7  10       69.34       78.87     11.11 o 
   6   7  10        7.05        3.89      3.52 o 
   7   7  10       30.41       34.92      4.90 o 
   0   8  10      684.14      670.02     50.84 o 
   1   8  10      249.77      271.24     11.70 o 
   2   8  10       48.08       54.20     18.18 o 
   3   8  10       63.20       62.63     15.00 o 
   4   8  10       18.71       14.18      6.80 o 
   5   8  10       30.24       24.77      4.31 o 
   6   8  10       24.21       30.21      4.79 o 
   7   8  10        1.67        5.72      4.12 o 
   1   9  10      419.87      423.31     17.89 o 
   2   9  10      185.97      176.06     29.61 o 
   3   9  10       24.65       21.43      4.01 o 
   4   9  10        9.24       13.12      6.11 o 
   5   9  10       14.77       13.66      3.92 o 
   6   9  10       27.31       23.98      4.79 o 
   0  10  10      649.19      647.58     18.68 o 
   1  10  10       19.64       25.46      4.43 o 
   2  10  10       30.67       32.41      4.68 o 
   3  10  10        6.99        6.45      3.88 o 
   4  10  10       18.08       26.44      4.56 o 
   5  10  10        3.54        1.24      3.52 o 
   6  10  10        9.15        7.00      3.92 o 
   1  11  10       49.27       60.71      5.70 o 
   2  11  10       10.21       13.62      4.05 o 
   3  11  10       36.24       44.56      5.73 o 
   4  11  10       28.23       34.77      5.32 o 
   5  11  10       16.13        8.60      5.91 o 
   0  12  10       61.95       68.81      8.60 o 
   1  12  10        5.34        6.63      3.80 o 
   2  12  10       26.96       31.54      5.07 o 
   3  12  10        2.13        4.84      3.80 o 
   4  12  10        5.22        0.54      3.80 o 
   5  12  10       31.48       32.13      5.44 o 
   1  13  10        8.46        7.70      4.31 o 
   2  13  10       14.02       22.15      4.94 o 
   3  13  10        9.21        5.67      4.17 o 
   4  13  10        4.92        3.05      4.05 o 
   0  14  10        5.80        0.72      5.73 o 
   1  14  10        9.57       16.13      4.94 o 
   2  14  10       17.60       21.66      5.19 o 
   2   0  11       96.77       12.73     31.54 o 
   4   0  11       59.78       55.17     11.15 o 
   6   0  11       22.05       16.84      5.02 o 
   8   0  11       44.35       39.06      7.53 o 
   0   1  11       33.32      -15.95     15.95 o 
   1   1  11        6.16       -9.99      9.99 o 
   2   1  11      136.45      100.60     34.51 o 
   3   1  11        9.91       -2.02     10.26 o 
   4   1  11       86.44       51.97     14.84 o 
   5   1  11       69.32       49.79     11.86 o 
   6   1  11        8.65       11.11      3.29 o 
   7   1  11        8.05       10.95      3.67 o 
   8   1  11        1.91        3.94      3.80 o 
   1   2  11      126.59       85.21     41.34 o 
   2   2  11      141.76      105.78     31.77 o 
   3   2  11      184.07      125.25     54.93 o 
   4   2  11      101.13       62.68     18.16 o 
   5   2  11        6.26       11.55      8.59 o 
   6   2  11       50.12       56.32     10.04 o 
   7   2  11       21.48       28.70      4.43 o 
   8   2  11        5.45        4.30      5.37 o 
   0   3  11     1039.91      973.49    486.25 o 
   1   3  11      168.27      153.43     31.13 o 
   2   3  11       48.90       64.88     16.85 o 
   3   3  11      108.26      101.36     35.93 o 
   4   3  11       14.98       13.69      7.39 o 
   5   3  11       87.84       54.38     24.18 o 
   6   3  11       41.60       40.38      6.40 o 
   7   3  11       38.63       34.04      6.81 o 
   1   4  11      197.50      164.08     22.51 o 
   2   4  11      129.17      115.67     31.83 o 
   3   4  11       42.13       53.18     13.98 o 
   4   4  11        9.08       -1.90      3.97 o 
   5   4  11       74.42       50.96     18.23 o 
   6   4  11       50.01       36.03     18.10 o 
   7   4  11        2.70        2.51      5.02 o 
   0   5  11      214.35      192.10     53.65 o 
   1   5  11       31.45       82.25     23.88 o 
   2   5  11        4.91       42.65     17.04 o 
   3   5  11       36.27       42.49      9.83 o 
   4   5  11       47.81       34.56     12.52 o 
   5   5  11       72.74       70.54      8.18 o 
   6   5  11       40.51       34.41      9.68 o 
   7   5  11        7.02        6.81      5.37 o 
   1   6  11      134.84      143.94     16.86 o 
   2   6  11       14.83       18.04     13.45 o 
   3   6  11       39.27       39.82     11.87 o 
   4   6  11        1.95       -1.90      5.49 o 
   5   6  11       43.29       47.12      5.38 o 
   6   6  11        3.11       14.93     20.24 o 
   7   6  11       21.61       21.86      6.81 o 
   0   7  11      164.83      165.00     44.81 o 
   1   7  11       34.35       70.38     13.57 o 
   2   7  11       28.50       32.67     12.37 o 
   3   7  11        6.52        5.14      5.14 o 
   4   7  11       10.66        5.51      4.09 o 
   5   7  11        0.43        1.59      3.16 o 
   6   7  11       84.34       84.07      6.32 o 
   7   7  11       15.24       84.21     68.08 o 
   1   8  11      199.29      214.37     20.40 o 
   2   8  11        6.35        0.49      3.05 o 
   3   8  11       10.79       12.43      3.46 o 
   4   8  11        2.79       -0.25      3.12 o 
   5   8  11       30.76       27.84      4.68 o 
   6   8  11        2.20        2.69      3.55 o 
   0   9  11      481.79      480.65     24.77 o 
   1   9  11       24.71       36.82     11.96 o 
   2   9  11      188.86      179.72     29.65 o 
   3   9  11       38.68       34.31      8.69 o 
   4   9  11        7.32        5.37      4.56 o 
   5   9  11       27.50       31.28      5.07 o 
   6   9  11        3.35        5.03      3.92 o 
   1  10  11       49.47       61.43      9.24 o 
   2  10  11      137.93      141.84     17.40 o 
   3  10  11      100.21       97.94     19.53 o 
   4  10  11       43.73       40.56      5.44 o 
   5  10  11        5.79       10.34      4.17 o 
   0  11  11       33.01       27.59      6.81 o 
   1  11  11        8.20        4.11      3.78 o 
   2  11  11       22.61       26.52      4.94 o 
   3  11  11       56.34       61.06     13.21 o 
   4  11  11        9.76       11.76      4.43 o 
   5  11  11        0.70       -1.25      3.55 o 
   1  12  11       29.78       37.32      5.44 o 
   2  12  11        3.41        2.60      3.94 o 
   3  12  11        9.87       19.43      4.51 o 
   4  12  11        0.17       -3.67      3.67 o 
   0  13  11       22.47       27.95      7.52 o 
   1  13  11       40.77       52.15      6.20 o 
   2  13  11       30.69       30.90      5.44 o 
   2   0  12        0.77        1.39     27.05 o 
   4   0  12       34.05       15.33     17.92 o 
   6   0  12      132.24      123.31      9.32 o 
   1   1  12       10.91      -12.73     12.73 o 
   3   1  12       52.10      -13.77     14.80 o 
   5   1  12        7.29        2.86      3.69 o 
   6   1  12        3.99        5.73      4.66 o 
   7   1  12       41.65       44.79      7.53 o 
   0   2  12       96.96      -27.06     27.06 o 
   1   2  12        4.74      -11.12     11.12 o 
   2   2  12        4.44       92.35     48.48 o 
   3   2  12       70.87       47.91     13.73 o 
   4   2  12       44.31       32.96      6.73 o 
   5   2  12        0.51       -0.05      3.48 o 
   6   2  12        8.76       14.76     12.36 o 
   7   2  12        4.80        5.37      5.02 o 
   2   3  12      142.19       76.42     41.46 o 
   3   3  12      203.76      140.96     56.84 o 
   4   3  12       12.58       11.04      6.12 o 
   5   3  12       16.88       10.81      4.83 o 
   6   3  12       11.37       13.70      6.45 o 
   7   3  12        2.20        6.45      5.02 o 
   0   4  12      403.20      368.14    181.85 o 
   1   4  12      174.57      145.40     31.50 o 
   2   4  12      106.20       89.98     32.13 o 
   3   4  12        8.76       75.94     34.11 o 
   4   4  12       11.78        4.15      4.09 o 
   5   4  12       17.86        6.14      5.07 o 
   6   4  12        0.56       -3.34      4.00 o 
   7   4  12       16.95       20.42      6.45 o 
   1   5  12       25.40       87.63     30.88 o 
   2   5  12       34.36       59.58     24.20 o 
   3   5  12        7.73       -7.00      9.08 o 
   4   5  12       11.13        0.45      6.98 o 
   5   5  12       17.74       14.47     11.77 o 
   6   5  12       14.75       16.41      5.63 o 
   0   6  12       12.65       11.15     10.65 o 
   1   6  12       42.45       49.09     10.15 o 
   2   6  12       24.15       22.05      4.53 o 
   3   6  12        6.84        1.49      6.10 o 
   4   6  12        2.81       -3.97      6.77 o 
   5   6  12       37.50       33.40      6.64 o 
   6   6  12        0.50        9.97     14.15 o 
   1   7  12      120.63      126.40     27.39 o 
   2   7  12        7.60        4.04      8.20 o 
   3   7  12        8.99        1.35      5.57 o 
   4   7  12        3.61        2.58      4.59 o 
   5   7  12       19.76       27.22     21.32 o 
   6   7  12        8.49       14.43     12.90 o 
   0   8  12      219.63      200.14     43.79 o 
   1   8  12       32.39       63.62     12.63 o 
   2   8  12       51.00       55.84     13.83 o 
   3   8  12        8.07        3.18      3.72 o 
   4   8  12       30.67       24.84     13.03 o 
   5   8  12       16.83       17.52      4.43 o 
   1   9  12       57.58       83.46     24.47 o 
   2   9  12       75.12       70.41      7.55 o 
   3   9  12       17.36       18.12      4.01 o 
   4   9  12       16.13       11.68      4.24 o 
   5   9  12        5.69        8.96      4.31 o 
   0  10  12        0.25       -4.25      4.25 o 
   1  10  12       10.36       17.34     14.26 o 
   2  10  12       79.42       81.60     14.90 o 
   3  10  12        0.38        4.89      3.52 o 
   4  10  12        0.70       -3.53      3.67 o 
   1  11  12        5.83       11.31      4.19 o 
   2  11  12        8.96       17.01      4.24 o 
   3  11  12        4.19        6.38      3.87 o 
   0  12  12       38.47       38.70      8.24 o 
   1  12  12       23.53       24.75      5.05 o 
   2  12  12        0.38        1.87     10.24 o 
   2   0  13       34.49      -14.53     19.35 o 
   4   0  13       10.15      -12.30     13.08 o 
   0   1  13       12.78      -15.96     15.96 o 
   1   1  13       10.61      -13.90     13.90 o 
   2   1  13       28.21      -11.90     11.90 o 
   3   1  13       22.49      -10.48     10.48 o 
   5   1  13        5.84       -0.24      8.27 o 
   1   2  13       54.51       -9.51     12.39 o 
   2   2  13        1.27       -4.65     12.17 o 
   3   2  13        7.10       14.68     11.64 o 
   4   2  13       32.51        0.16      9.90 o 
   5   2  13       20.03        0.97      8.20 o 
   6   2  13        4.27       11.41     10.75 o 
   1   3  13      147.63       47.00     13.06 o 
   4   3  13        3.12        4.39      4.17 o 
   5   3  13       42.08       28.46     14.94 o 
   6   3  13       42.09       48.79      7.15 o 
   1   4  13      221.53      161.71     49.10 o 
   2   4  13       51.30       14.53     19.64 o 
   3   4  13       14.18       16.82     12.90 o 
   4   4  13        4.95       -0.84      4.32 o 
   5   4  13        7.07        7.89      4.56 o 
   6   4  13        3.24       -2.67      8.42 o 
   0   5  13      350.93      180.02     83.77 o 
   1   5  13      157.19      203.44     51.80 o 
   2   5  13       41.68       49.20     21.31 o 
   3   5  13       17.63        2.06      5.42 o 
   4   5  13       32.11       13.96      6.05 o 
   5   5  13        5.78        5.71      7.68 o 
   6   5  13        7.81        4.08      5.41 o 
   1   6  13        1.72      112.23     52.86 o 
   2   6  13       12.40       19.48     16.69 o 
   3   6  13       13.87        3.98      4.63 o 
   4   6  13       25.14       18.44      5.55 o 
   5   6  13       15.24       17.55      5.84 o 
   0   7  13       89.32       86.42     51.03 o 
   1   7  13       14.57       11.64      4.11 o 
   2   7  13        5.65        5.91      7.76 o 
   3   7  13       11.93        4.06      5.11 o 
   4   7  13       25.88       20.26      5.70 o 
   5   7  13        0.25        9.35      9.32 o 
   1   8  13       47.76       51.01     18.10 o 
   2   8  13       73.29       73.30     16.11 o 
   3   8  13        6.21        7.56      5.04 o 
   4   8  13        3.05        0.56     11.28 o 
   0   9  13       16.70       27.44     13.21 o 
   1   9  13       45.60       68.64      8.79 o 
   2   9  13       59.77       65.18      8.65 o 
   3   9  13       35.43       40.48     10.03 o 
   4   9  13       19.39       25.60     10.14 o 
   1  10  13       65.27       80.65      8.67 o 
   2  10  13        7.87       21.18     12.19 o 
   3  10  13       32.61       32.53      8.95 o 
   0  11  13        9.21       10.98     20.78 o 
   1  11  13       19.75       29.15      6.81 o 
   2  11  13       14.90       17.53      4.67 o 
   2   0  14       64.29       13.59     24.55 o 
   4   0  14        4.25       -6.01     13.65 o 
   1   1  14        4.88        7.66     17.48 o 
   2   1  14       44.05       25.68     12.55 o 
   3   1  14       14.26       -6.10     11.50 o 
   4   1  14        9.37       -9.22      9.22 o 
   5   1  14        6.11       -3.33      8.88 o 
   0   2  14        2.80       -0.45     17.32 o 
   2   2  14       87.19       11.37     11.64 o 
   3   2  14        6.63       -1.25     11.23 o 
   4   2  14        0.89       -9.56     11.20 o 
   5   2  14        0.43        1.78     11.29 o 
   1   3  14      118.46      112.50     28.82 o 
   2   3  14        5.03       26.13     12.77 o 
   3   3  14        6.25       16.65     12.86 o 
   4   3  14        5.01       -6.11     10.50 o 
   5   3  14        2.52       -1.88     14.08 o 
   1   4  14       73.91      101.63     24.05 o 
   2   4  14       20.48       14.45     13.65 o 
   3   4  14       35.25        4.35     10.24 o 
   4   4  14       25.22        3.28      9.83 o 
   5   4  14        7.81        2.67     14.94 o 
   1   5  14       25.64       78.97     17.99 o 
   2   5  14       27.36       35.15     17.59 o 
   3   5  14        9.06       15.52     11.93 o 
   4   5  14        2.29        7.90      9.44 o 
   5   5  14        4.38       -1.56     11.03 o 
   0   6  14        0.15        9.09     20.24 o 
   1   6  14        5.43       40.57     30.48 o 
   2   6  14       14.76       23.62     22.88 o 
   3   6  14        9.46        9.10      4.77 o 
   4   6  14       16.18       10.31      5.53 o 
   1   7  14        0.76       12.41     12.06 o 
   2   7  14       12.55       12.62      8.25 o 
   3   7  14       16.16       14.08      4.90 o 
   4   7  14       20.42        5.17      8.12 o 
   0   8  14       14.71       10.03      5.29 o 
   1   8  14       21.63       20.75     11.00 o 
   2   8  14       35.20       32.50      5.85 o 
   3   8  14        6.24        7.92      6.19 o 
   1   9  14       11.65       18.06      6.20 o 
   2   9  14       50.41       40.84     15.41 o 
   0  10  14        2.40        7.22     13.19 o 
   1  10  14        2.85        2.86      7.88 o 
   2   0  15       15.72       -2.31     18.11 o 
   4   0  15       32.05       -5.96     15.04 o 
   0   1  15       22.88       15.19     18.74 o 
   1   1  15       40.50       -3.37     13.09 o 
   2   1  15        0.83       20.16     12.66 o 
   3   1  15       20.85       -2.89     11.93 o 
   4   1  15       10.50       -2.72     12.61 o 
   1   2  15        1.56       13.89     15.46 o 
   2   2  15        8.26        4.01     12.14 o 
   3   2  15       15.22        0.62     16.50 o 
   4   2  15        8.03      -11.22     11.22 o 
   0   3  15      102.77       -2.83     18.52 o 
   1   3  15       35.57       14.89     13.09 o 
   2   3  15       33.07       17.00     12.80 o 
   3   3  15       22.84       15.84     13.41 o 
   4   3  15       11.41       -4.25     10.93 o 
   1   4  15       60.47       27.57     25.35 o 
   2   4  15       29.63       12.83     14.03 o 
   3   4  15       21.39       13.15     11.40 o 
   4   4  15        0.75       -4.61     10.60 o 
   0   5  15       94.50       29.66     35.66 o 
   1   5  15       19.34       55.05     34.15 o 
   2   5  15        0.78       15.93     12.83 o 
   3   5  15       27.23       13.66     10.99 o 
   1   6  15       25.06       41.11     14.12 o 
   2   6  15       15.19        7.34     11.78 o 
   3   6  15       13.59       22.16     20.68 o 
   0   7  15       25.55       30.48     19.94 o 
   1   7  15        3.65       20.26     13.19 o 
   2   7  15        6.53       11.63     10.48 o 
   1   8  15       23.97       17.51     10.90 o 
   0   0  16        2.30      -26.51     26.51 o 
   2   0  16       16.28       -5.92     18.11 o 
   1   1  16        4.28        2.95     13.75 o 
   2   1  16        1.32        8.72     13.26 o 
   3   1  16        8.77       -6.92     12.03 o 
   0   2  16       16.10      -18.73     18.73 o 
   1   2  16       31.71        8.90     13.75 o 
   2   2  16       14.73       -6.65     12.67 o 
   3   2  16       22.80       -6.83     12.51 o 
   1   3  16       29.79       21.24     13.51 o 
   2   3  16        1.13        7.85     13.04 o 
   0   4  16       10.43        8.76     19.26 o 
   1   4  16        0.34        6.35     14.84 o 
   2   4  16       30.40       -3.80     12.75 o 
   1   5  16       13.25        2.16     13.63 o 
                                                 
